# Supplementary material for: Maternal TDP43 orchestrates nuclear speckle assembly and zygotic splicing activation during oocyte-to-embryo transition in mice
Source: Nucleic Acids Res. 2026 Jan 9;54(1):gkaf1469. doi: 10.1093/nar/gkaf1469 (PMC12784972; doi:10.1093/nar/gkaf1469)
Supplement: gkaf1469_Supplemental_Files [file gkaf1469_supplemental_files.zip]

Archive with 4 entries (4 files):
- 12032025-TDP43-supplement.pdf
- Supplymentary table-4.csv
- Supplymentary table-5.csv
- Supplymentary table-6.csv
