# Supplementary material for: Maternal TDP43 orchestrates nuclear speckle assembly and zygotic splicing activation during oocyte-to-embryo transition in mice
Source: Nucleic Acids Res. 2026 Jan 9;54(1):gkaf1469. doi: 10.1093/nar/gkaf1469 (PMC12784972; doi:10.1093/nar/gkaf1469)
Supplement: gkaf1469_Supplemental_Files [file gkaf1469_supplemental_files.zip › Supplymentary table-4.csv]

gene_id	WT.1C.3	WT.1C.2	WT.1C.1	G9.1C.4	G9.1C.3	G9.1C.1	WT.2C.4	WT.2C.3	WT.2C.1	G9.2C.4	G9.2C.3	G9.2C.2
0610006L08Rik	2	10	0	0	0	21	0	0	0	0	1	5
0610007P14Rik	5795	3811	4571	5242	4215	4716	304	226	215	241	147	86
0610009B22Rik	2312	1439	1355	2382	2083	1761	64	78	50	59	97	37
0610009L18Rik	121	78	116	150	197	201	28	8	20	34	51	54
0610009O20Rik	84	55	96	95	119	53	1	0	0	33	60	51
0610010F05Rik	506	319	290	735	461	721	165	109	92	223	147	133
0610010K14Rik	0	0	0	0	0	0	0	0	0	0	0	0
0610011F06Rik	0	0	0	0	0	0	0	0	0	0	0	0
0610012D04Rik	0	0	0	0	0	0	0	0	0	0	0	0
0610012G03Rik	944	766	915	1264	1332	1208	2007	1990	1875	1179	914	1089
0610030E20Rik	244	197	193	271	279	173	33	48	99	15	32	18
0610033M10Rik	2574	2422	2273	2464	1916	2286	45	23	11	110	52	47
0610038B21Rik	4	10	14	18	2	4	13	15	7	1	9	2
0610040F04Rik	620	491	371	1662	1179	1448	527	120	127	715	732	630
1-Mar	4	5	10	0	2	2	137	49	98	464	406	520
1-Sep	95	61	79	128	91	162	69	81	55	168	127	179
10-Mar	100	125	105	155	168	140	59	66	54	297	245	201
10-Sep	21	42	46	64	31	24	109	62	92	51	97	33
1010001N08Rik	2	0	2	0	2	4	0	0	0	1	2	3
11-Mar	16	16	6	18	17	20	0	0	17	4	6	20
1110001J03Rik	1495	921	1318	1286	1246	1288	196	93	86	159	111	125
1110002J07Rik	2	2	2	0	2	0	22	27	4	30	7	17
1110002L01Rik	3	15	8	33	2	15	188	175	156	117	90	80
1110004E09Rik	5058	3730	4094	7008	5902	5184	651	806	673	249	345	238
1110004F10Rik	507	311	420	689	668	745	923	609	629	607	297	329
1110008E08Rik	0	0	0	0	0	0	0	0	0	0	0	1
1110008L16Rik	727	420	507	488	535	325	851	649	833	372	374	343
1110019D14Rik	518	446	436	480	396	423	58	17	22	23	12	26
1110020A21Rik	33	34	35	86	76	85	36	22	30	34	45	29
1110025L11Rik	0	0	0	0	0	0	0	0	0	0	0	0
1110025M09Rik	4	3	0	17	3	4	2	0	0	9	5	2
1110028F11Rik	0	0	0	0	0	0	0	0	0	0	0	0
1110028F18Rik	63	51	75	82	128	60	4	21	16	42	52	18
1110032A03Rik	213	125	99	189	98	96	66	54	74	63	54	24
1110035H17Rik	7	10	0	8	8	5	60	15	26	33	10	15
1110036E04Rik	31	81	76	133	46	51	84	11	64	52	44	46
1110038B12Rik	70	44	63	60	77	40	255	241	181	87	68	67
1110038F14Rik	289	247	323	408	471	348	1112	1556	1404	608	380	414
1110046J04Rik	0	0	0	0	0	0	0	0	0	0	0	0
1110057P08Rik	0	0	0	0	0	0	0	0	0	0	0	0
1110059E24Rik	2244	1389	1632	2737	2420	2476	599	373	328	526	501	391
1110059G10Rik	1913	2113	2178	2010	1441	1701	924	782	756	391	240	241
1190002N15Rik	3322	4661	3928	4483	3836	3099	260	237	258	457	287	276
1190003K10Rik	20	26	42	74	55	18	0	3	1	8	7	8
1190005I06Rik	0	0	0	0	0	0	0	0	0	0	0	0
1190007I07Rik	605	809	1029	980	820	1037	73	54	56	75	49	97
12-Sep	219	166	134	408	251	363	30	30	68	42	17	4
1300002E11Rik	1792	1460	1680	1433	1215	1220	97	40	77	86	127	91
1300017J02Rik	4	10	16	8	26	4	113	89	100	131	117	100
1500002F19Rik	0	0	0	0	0	0	0	0	0	0	0	0
1500009C09Rik	9	2	6	5	5	16	18	13	9	14	21	11
1500009L16Rik	22	15	0	31	15	23	4	3	1	19	56	16
1500012K07Rik	0	0	0	0	0	0	0	0	0	0	0	0
1500015A07Rik	161	188	184	210	307	272	291	103	72	168	68	154
1500015L24Rik	0	50	0	0	7	0	2	0	15	3	0	0
1500017E21Rik	40	29	30	72	26	66	22	2	13	35	48	36
1500026H17Rik	2	3	2	0	2	2	24	5	6	7	24	16
1520401A03Rik	0	0	2	18	0	0	18	3	4	17	35	8
1600002D24Rik	892	1022	988	798	895	756	31	13	10	51	40	49
1600002H07Rik	0	0	0	0	0	0	0	0	0	0	0	0
1600002K03Rik	7	17	2	14	13	8	496	391	449	22	59	31
1600010M07Rik	58	61	86	137	67	33	1449	665	831	1784	772	920
1600012H06Rik	13	24	12	41	33	19	1041	1116	994	413	307	215
1600014C10Rik	0	0	0	5	7	0	0	0	0	0	0	1
1600014C23Rik	2	0	0	0	0	0	0	0	0	4	1	0
1600015I10Rik	0	0	0	0	0	6	41	103	16	14	31	53
1600019K03Rik	0	0	0	0	0	0	0	0	0	0	0	3
1600020E01Rik	173	112	113	236	179	240	382	253	260	283	302	176
1600029O15Rik	0	3	66	8	2	7	10	4	0	35	24	23
1700001C19Rik	7	0	26	3	7	2	43	31	18	28	45	44
1700001D01Rik	0	0	0	0	0	0	0	0	0	0	0	0
1700001F09Rik	7	7	7	41	23	25	0	0	1	0	0	0
1700001G01Rik	30	45	51	62	35	53	28	5	6	15	8	16
1700001G11Rik	33	19	34	24	12	20	4	3	4	20	24	14
1700001J03Rik	2	0	0	0	0	0	4	8	3	4	3	3
1700001J04Rik	0	0	0	0	20	6	0	0	0	0	0	0
1700001J11Rik	0	0	0	0	0	0	0	0	0	0	0	0
1700001K19Rik	12	57	22	21	7	14	21	16	39	61	81	31
1700001L05Rik	1760	1601	1389	1994	1422	953	255	247	176	260	185	119
1700001L19Rik	128	157	189	45	228	154	34	4	15	57	48	12
1700001P01Rik	2	2	0	0	15	8	21	8	27	25	19	15
1700003D09Rik	0	0	0	0	0	0	0	0	1	0	16	0
1700003E16Rik	0	0	0	0	0	0	9	15	11	1	31	29
1700003G13Rik	0	0	0	0	0	0	0	0	0	2	0	0
1700003G18Rik	0	0	0	0	0	0	0	0	0	0	0	0
1700003I16Rik	9	7	1	0	11	4	19	25	20	34	31	33
1700003L19Rik	13	16	6	3	15	2	1	3	2	9	8	1
1700003P14Rik	64	40	66	36	46	43	0	2	4	8	7	0
1700006E09Rik	0	0	0	0	0	0	0	0	0	0	11	4
1700006F04Rik	0	0	0	0	0	0	0	0	0	0	0	0
1700006H21Rik	0	0	2	0	0	0	0	0	0	2	2	5
1700006J14Rik	0	0	0	0	0	0	0	0	0	0	0	0
1700007B14Rik	18	2	13	12	20	27	20	5	8	9	13	6
1700007E05Rik	0	0	0	0	0	0	0	0	0	0	1	9
1700007J10Rik	0	0	0	0	0	0	0	0	0	0	0	0
1700007K09Rik	0	0	0	0	0	0	0	0	0	0	0	0
1700007L15Rik	18	18	16	64	9	31	28	42	15	35	21	21
1700008A23Rik	0	0	0	0	0	0	0	0	0	0	0	0
1700008J07Rik	26	33	68	63	80	56	59	54	46	45	66	32
1700008K24Rik	0	0	0	0	0	0	0	0	0	0	0	0
1700008O03Rik	12	5	76	5	11	12	11	1	1	26	26	34
1700009C05Rik	0	10	0	0	0	0	0	0	4	0	0	0
1700009J07Rik	0	0	0	0	0	0	0	0	0	0	2	0
1700010B13Rik	0	3	8	3	8	0	8	3	13	13	66	25
1700010I14Rik	759	603	826	1096	922	968	33	4	36	71	40	4
1700010J16Rik	0	2	40	26	14	2	1	0	3	5	11	28
1700010K23Rik	0	0	0	0	0	0	0	0	0	0	0	0
1700010L04Rik	0	0	0	0	0	0	0	0	0	1	0	2
1700010N08Rik	9	7	6	5	4	10	98	83	180	18	20	32
1700011B04Rik	2	10	4	53	274	152	2	4	3	53	38	31
1700011C11Rik	0	0	0	3	0	0	0	0	0	1	0	0
1700011D18Rik	0	0	0	0	0	0	0	0	0	0	0	0
1700011E24Rik	7	18	12	15	113	23	65	21	28	26	76	38
1700011H14Rik	0	14	14	0	2	4	4	0	5	1	1	3
1700011I03Rik	13	10	3	63	41	41	12	1	4	9	48	14
1700011L22Rik	11	0	32	3	22	2	6	5	1	2	27	20
1700012A03Rik	8	13	14	18	21	13	0	0	0	0	0	0
1700012B07Rik	1	0	9	0	52	22	4	3	0	11	0	1
1700012B09Rik	2	0	0	0	2	4	0	8	0	12	2	9
1700012C14Rik	0	0	0	0	0	0	3	0	0	0	0	12
1700012I11Rik	64	57	34	54	78	64	8	0	12	1	3	18
1700012J22Rik	0	0	0	0	0	0	5	0	0	1	0	0
1700013A02Rik	0	0	0	0	0	0	0	1	1	0	11	4
1700013D24Rik	2	3	0	0	0	0	3	0	5	11	3	3
1700013N06Rik	0	0	0	0	2	0	0	0	0	0	0	0
1700014D04Rik	0	3	13	56	59	19	0	5	1	3	10	8
1700015G11Rik	0	3	4	0	26	4	2	4	1	5	2	3
1700015O11Rik	0	0	0	0	0	0	10	0	0	0	2	5
1700016A09Rik	0	0	0	0	0	0	0	0	0	0	0	0
1700016B15Rik	0	0	0	0	0	0	0	0	0	0	0	0
1700016D06Rik	7	12	8	18	4	35	36	20	63	63	132	60
1700016D08Rik	0	0	0	0	0	0	0	0	0	0	0	0
1700016G14Rik	15	0	6	24	15	46	367	176	182	14	33	20
1700016G22Rik	0	0	0	0	0	0	0	0	0	3	1	0
1700016K19Rik	0	2	4	0	1	0	15	5	11	4	3	0
1700016P03Rik	15	2	16	0	0	2	2	1	0	12	6	1
1700016P04Rik	0	10	15	15	0	6	0	0	0	0	0	0
1700017B05Rik	637	376	468	512	859	415	1009	669	793	43	139	88
1700017D01Rik	2	9	0	13	9	8	8	29	15	1	10	0
1700017I07Rik	0	0	0	0	0	0	0	0	0	0	7	0
1700017N19Rik	0	2	0	0	0	0	0	0	0	0	0	0
1700018A04Rik	0	0	0	3	0	0	0	0	3	3	59	10
1700018A14Rik	0	0	0	0	0	0	0	0	0	0	0	0
1700018B08Rik	0	0	0	0	0	0	0	0	0	0	0	0
1700018L02Rik	0	3	0	0	7	0	0	0	0	0	1	1
1700019A23Rik	0	0	0	0	0	0	0	0	0	0	0	0
1700019B03Rik	31	59	37	19	46	84	121	81	63	120	65	100
1700019G24Rik	0	0	0	0	0	0	0	0	0	0	0	0
1700019M22Rik	0	0	0	0	0	0	54	3	16	12	0	0
1700019N19Rik	0	0	0	0	0	12	0	0	0	0	7	5
1700020D05Rik	0	0	0	0	0	0	0	0	0	0	0	0
1700020G17Rik	235	211	162	637	403	409	9	29	25	91	75	50
1700020L24Rik	0	0	0	0	0	0	0	0	0	2	3	1
1700020M21Rik	0	0	4	0	0	0	0	0	0	16	1	0
1700020N01Rik	9	17	4	21	17	14	9	1	13	1	5	7
1700021A07Rik	0	3	0	3	12	4	16	3	5	11	1	0
1700021F05Rik	77	34	56	67	87	62	1090	1349	1310	313	231	243
1700021P04Rik	9	9	4	3	0	0	0	0	0	0	0	0
1700022A22Rik	33	17	10	65	60	33	30	8	10	34	13	10
1700022E09Rik	0	5	4	4	0	4	46	40	29	8	8	18
1700022F17Rik	0	0	0	0	0	0	0	0	0	0	0	0
1700022H16Rik	0	0	0	0	0	0	0	0	0	0	4	0
1700022N22Rik	4	19	8	21	26	4	25	56	54	18	12	6
1700023C21Rik	0	0	0	0	0	0	0	0	0	0	0	0
1700023F02Rik	2	10	0	51	4	8	3	0	2	11	0	6
1700023F06Rik	4	5	0	0	0	0	6	11	1	27	23	17
1700023H06Rik	0	0	0	0	0	0	0	0	0	0	0	0
1700024B05Rik	85	80	70	41	108	80	27	24	13	44	30	28
1700024B18Rik	0	0	0	0	0	0	0	0	0	0	0	0
1700024G13Rik	2	0	0	15	0	2	0	0	0	0	1	0
1700024J04Rik	0	0	0	0	0	0	0	0	0	14	12	1
1700024P04Rik	0	0	0	0	0	0	3	0	0	6	13	0
1700025B11Rik	29	2	28	26	7	0	5	2	11	0	0	1
1700025D23Rik	0	5	0	0	2	0	0	0	0	0	0	4
1700025F22Rik	2	2	3	4	13	3	38	8	34	19	10	14
1700025F24Rik	258	286	383	507	428	277	282	41	193	126	235	62
1700025H01Rik	8	29	15	17	21	8	0	1	1	13	5	1
1700025J12Rik	0	0	0	0	0	0	0	0	0	0	0	0
1700025K24Rik	0	0	0	0	0	0	4	2	0	2	1	0
1700025N21Rik	0	0	0	0	0	0	0	0	0	0	0	0
1700025N23Rik	0	0	0	0	0	0	0	0	0	0	0	0
1700026F02Rik	0	0	0	0	2	0	5	9	1	6	7	3
1700026J12Rik	0	0	0	0	1	0	0	0	0	0	1	2
1700026J14Rik	0	0	0	0	0	0	0	0	0	0	1	3
1700027A07Rik	0	0	0	0	0	0	0	0	0	0	0	0
1700027F06Rik	0	0	0	0	0	0	0	0	0	0	0	0
1700027I24Rik	0	2	6	5	9	2	10	51	6	27	43	20
1700028B04Rik	0	0	0	0	0	0	0	0	0	0	0	0
1700028E10Rik	0	5	9	0	9	1	0	0	2	8	0	0
1700028I16Rik	135	107	117	98	180	122	11	1	9	29	11	23
1700028J19Rik	296	223	186	267	206	155	62	22	30	27	3	5
1700028N14Rik	0	0	0	0	0	0	0	0	0	0	0	0
1700028P14Rik	54	24	20	65	28	35	36	3	42	29	39	77
1700029B22Rik	0	0	0	0	0	0	0	0	0	0	0	0
1700029F12Rik	170	232	176	335	191	156	248	131	87	874	366	530
1700029H14Rik	2	0	0	0	0	0	0	0	0	6	6	3
1700029J03Rik	4	0	6	8	7	16	0	0	0	24	45	10
1700029J07Rik	51	26	32	46	41	30	20	28	14	38	16	16
1700029N11Rik	0	0	1	0	0	0	0	0	0	0	0	0
1700029P11Rik	255	273	284	386	499	349	202	201	138	83	82	27
1700030A11Rik	0	0	0	0	0	0	0	0	0	0	0	0
1700030C10Rik	174	117	112	131	67	66	120	86	74	31	23	38
1700030C12Rik	2	2	20	0	7	0	4	3	1	9	1	4
1700030F04Rik	40	28	38	13	43	17	16	7	36	5	25	10
1700030I03Rik	0	0	0	0	0	0	0	0	0	0	0	0
1700030J22Rik	641	600	561	565	701	446	69	98	69	72	57	50
1700030K09Rik	556	437	411	525	480	384	117	127	99	285	223	148
1700030M09Rik	0	0	0	0	0	0	0	0	0	0	0	0
1700030N03Rik	1820	1601	2046	3092	2053	2325	460	356	274	1131	1065	1007
1700030O20Rik	68	30	27	47	72	52	11	5	1	22	41	5
1700031A10Rik	6	1	4	15	2	6	0	0	1	5	13	11
1700031F10Rik	0	0	0	0	0	0	0	0	0	0	0	0
1700031M16Rik	33	18	17	41	28	53	17	0	6	34	26	13
1700031P21Rik	0	0	0	0	0	2	1	4	1	14	8	10
1700034B16Rik	0	0	0	0	0	0	0	0	0	0	0	0
1700034E13Rik	0	0	0	0	26	2	0	0	0	0	5	10
1700034J04Rik	0	0	0	0	0	0	0	0	0	0	0	0
1700034J05Rik	0	0	0	0	0	0	0	0	0	0	0	0
1700034K08Rik	198	200	193	209	215	255	9	2	4	22	37	15
1700034O15Rik	0	0	0	0	0	0	0	0	0	0	0	0
1700036A12Rik	4	0	0	0	0	0	0	0	0	0	25	0
1700037C18Rik	0	0	0	0	0	0	0	0	0	0	0	0
1700039E15Rik	124	95	113	140	125	118	12	9	4	60	65	25
1700039E22Rik	0	0	0	0	0	0	0	0	0	0	0	0
1700039M10Rik	0	0	0	3	0	0	1	2	1	15	9	5
1700039M15Rik	0	0	0	0	0	0	1	1	0	2	0	2
1700040F15Rik	0	0	0	0	0	0	0	0	0	0	0	0
1700040F17Rik	0	0	0	0	0	0	0	0	0	0	0	0
1700040L02Rik	0	3	0	13	0	0	3	1	0	14	22	5
1700040L08Rik	4	0	2	0	0	0	0	0	2	2	1	0
1700041C23Rik	0	1	0	0	2	45	10	7	5	11	5	7
1700041G16Rik	4	9	0	0	0	2	16	12	2	22	11	19
1700041M19Rik	55	74	12	58	91	50	123	49	50	111	76	162
1700042D02Rik	2	5	0	54	2	26	24	9	18	20	12	20
1700042O10Rik	0	0	0	0	0	0	0	0	0	0	0	0
1700044C05Rik	0	3	2	4	5	11	0	1	0	8	36	2
1700044K03Rik	0	0	0	0	0	0	0	0	0	0	0	0
1700046C09Rik	42	12	8	36	89	16	0	0	1	0	0	0
1700047A11Rik	0	0	0	0	0	0	0	0	0	0	0	0
1700047G03Rik	2	5	6	10	7	0	0	0	0	7	17	1
1700047I17Rik2	0	0	0	0	0	0	0	0	0	0	0	0
1700047K16Rik	0	0	0	0	0	0	0	0	0	0	0	0
1700048M11Rik	0	0	0	0	0	0	0	0	0	0	0	0
1700048O20Rik	337	330	409	513	383	395	265	139	91	92	58	56
1700049E15Rik	4	14	8	23	7	10	26	35	24	59	72	54
1700049E17Rik1	40	13	20	53	24	19	5	1	5	22	3	12
1700049E17Rik2	0	0	2	0	0	4	0	0	0	0	0	0
1700049E22Rik	0	0	0	3	15	2	0	0	0	0	7	0
1700049G17Rik	44	48	66	100	35	69	208	80	114	24	70	27
1700049J03Rik	3	3	4	0	3	0	4	0	1	5	5	4
1700049L16Rik	0	0	0	0	0	0	3	0	0	0	2	0
1700051A21Rik	0	0	0	0	0	0	0	0	0	0	0	0
1700051K13Rik	0	0	0	0	0	0	0	0	0	0	0	0
1700051O22Rik	0	0	0	0	0	0	2	0	0	3	0	1
1700052I22Rik	0	0	0	0	0	0	0	0	0	4	1	2
1700052K11Rik	0	0	0	0	2	0	0	3	0	6	11	1
1700054A03Rik	0	0	0	0	0	0	1	0	0	10	0	0
1700054K19Rik	0	0	0	0	0	0	0	0	0	0	0	0
1700054O19Rik	0	5	0	4	0	1	0	0	0	0	2	0
1700055C04Rik	0	0	0	0	0	0	0	0	6	0	0	0
1700056N10Rik	0	0	0	15	3	0	47	10	27	56	25	24
1700057G04Rik	7	0	0	4	9	0	5	0	1	0	5	0
1700058P15Rik	0	0	0	0	0	0	0	0	0	0	0	0
1700060C16Rik	0	0	6	0	7	0	1	0	0	0	7	0
1700060O08Rik	4	19	24	9	9	13	0	1	1	1	2	1
1700061E17Rik	0	0	0	0	0	0	0	0	0	0	0	0
1700061E18Rik	0	0	0	0	0	0	0	0	0	0	0	0
1700061G19Rik	2	0	0	28	27	8	280	219	278	125	122	113
1700061H18Rik	0	0	0	0	0	0	0	0	0	0	0	0
1700061J23Rik	2	14	4	5	2	0	2	0	0	4	27	2
1700063D05Rik	0	2	0	8	20	0	0	1	0	1	16	1
1700063H04Rik	9	9	13	27	11	34	55	12	34	5	12	1
1700063H06Rik	0	0	0	0	0	0	0	0	0	0	0	0
1700063K16Rik	0	0	0	0	0	0	0	0	0	0	0	0
1700064J06Rik	0	12	0	80	163	0	48	1	0	139	17	20
1700064M15Rik	0	0	0	0	0	0	0	0	1	0	1	0
1700065D16Rik	2	14	4	0	0	10	1	1	1	5	22	6
1700065I16Rik	7	0	0	19	8	23	6	0	3	2	0	0
1700065J11Rik	0	0	0	0	0	1	0	0	0	0	0	0
1700065L07Rik	7	0	19	15	7	35	0	1	0	0	13	0
1700065O20Rik	0	2	0	0	4	0	114	28	69	22	18	18
1700066B19Rik	26	3	7	13	7	2	165	113	101	132	18	55
1700066C05Rik	0	0	0	3	0	0	0	0	0	0	0	0
1700066J03Rik	0	2	0	0	0	0	13	0	7	0	1	1
1700066O22Rik	0	0	0	0	0	0	0	0	0	0	0	0
1700067K01Rik	802	554	746	1309	1292	1176	44	62	59	226	291	196
1700067P10Rik	0	0	0	0	0	0	6	2	6	9	1	3
1700069B07Rik	0	0	0	0	0	0	2	0	0	0	0	1
1700069P05Rik	0	0	0	0	0	0	0	0	0	0	0	0
1700071K01Rik	0	0	0	0	0	0	0	0	0	0	0	0
1700071M16Rik	0	0	0	0	0	0	0	0	0	0	0	0
1700072B07Rik	7	0	0	0	0	0	0	0	0	5	10	0
1700072O05Rik	0	0	4	3	5	4	0	2	4	5	9	12
1700073E17Rik	0	0	0	0	0	0	0	0	0	0	0	0
1700074H08Rik	22	0	0	0	2	0	0	0	0	0	0	2
1700074P13Rik	0	0	0	0	0	0	10	0	0	0	0	0
1700080E11Rik	0	0	0	0	0	0	0	0	0	0	0	0
1700082M22Rik	1	3	21	38	0	6	7	5	15	48	38	2
1700083H02Rik	0	0	0	0	0	0	0	0	0	4	0	0
1700084C06Rik	7	21	58	46	20	41	66	30	34	34	61	27
1700084F23Rik	278	230	145	280	447	349	23	6	9	65	73	25
1700084J12Rik	0	0	0	0	0	0	0	0	0	0	0	0
1700085C21Rik	0	0	0	0	0	0	0	0	0	0	0	0
1700086D15Rik	0	0	0	0	0	0	0	0	0	0	0	0
1700086L19Rik	9	3	6	33	15	8	23	0	18	63	1	29
1700086O06Rik	21	14	12	44	39	23	22	26	6	50	36	34
1700087M22Rik	0	0	0	0	0	0	0	0	0	0	0	0
1700088E04Rik	3	2	4	21	21	0	36	44	41	11	17	24
1700091H14Rik	0	2	2	0	0	2	0	0	4	9	3	10
1700092C02Rik	0	0	0	0	0	0	0	0	0	0	0	0
1700092C10Rik	0	0	0	0	0	0	0	0	0	0	0	0
1700092E19Rik	0	0	0	0	0	0	0	0	0	0	0	0
1700092K14Rik	0	0	0	5	0	10	0	0	0	0	2	0
1700092M07Rik	0	0	0	0	0	0	0	0	0	0	0	0
1700093J21Rik	0	3	2	1	11	0	0	0	0	4	15	29
1700093K21Rik	140	121	85	121	104	103	70	35	34	41	70	43
1700094J05Rik	0	0	0	0	0	0	0	0	0	0	0	0
1700094M24Rik	0	0	0	0	0	0	3	2	5	0	6	0
1700095A13Rik	0	0	0	0	0	0	0	0	0	0	0	0
1700095J03Rik	0	0	0	0	0	0	0	0	0	0	0	0
1700095J07Rik	64	45	58	109	70	68	45	46	43	136	85	85
1700095K22Rik	1	0	0	0	9	0	0	0	0	0	0	0
1700096J18Rik	4	3	0	0	2	0	0	0	0	16	41	10
1700097M23Rik	0	2	0	0	0	0	0	1	0	0	2	0
1700097N02Rik	99	58	83	85	38	50	10	2	3	21	6	12
1700099I09Rik	0	0	0	0	0	0	0	0	0	0	0	0
1700100L14Rik	0	0	0	0	11	0	0	0	0	0	0	0
1700101I11Rik	0	0	0	0	0	0	0	0	0	3	0	3
1700101O22Rik	0	0	0	0	0	0	0	0	0	0	0	0
1700102F20Rik	18	0	2	0	0	0	0	0	0	0	0	0
1700102P08Rik	3	12	4	24	15	8	46	30	11	30	30	36
1700104B16Rik	37	12	6	15	9	10	0	0	0	11	2	1
1700105P06Rik	1	0	0	0	0	0	7	16	6	40	6	12
1700108F19Rik	0	2	0	0	0	8	0	2	0	4	10	1
1700108J01Rik	0	0	0	0	0	0	0	0	0	0	0	0
1700109G14Rik	13	7	16	40	20	14	13	3	3	0	20	6
1700109G15Rik	0	0	2	0	5	6	0	1	0	1	8	3
1700109I08Rik	0	0	0	0	4	0	1	1	0	0	1	0
1700109K24Rik	0	0	0	0	0	0	0	0	0	0	0	0
1700110C19Rik	0	3	0	0	0	0	0	0	0	2	3	3
1700110I01Rik	0	0	2	0	0	0	0	0	0	0	0	1
1700110I07Rik	0	0	0	0	0	0	0	0	1	0	0	0
1700110K17Rik	0	0	0	0	0	0	0	0	0	0	0	0
1700111E14Rik	0	0	0	0	0	0	0	0	0	0	0	0
1700112E06Rik	1200	869	1007	1985	1539	1465	324	241	204	1135	617	1305
1700112J16Rik	29	16	26	3	2	8	3	2	6	21	12	6
1700113H08Rik	0	0	0	0	0	0	2	2	5	0	3	4
1700116B05Rik	101	34	80	85	125	120	0	1	0	10	26	15
1700119H24Rik	0	0	0	0	0	0	0	0	0	0	0	0
1700119I11Rik	0	0	0	0	0	0	0	0	0	0	0	0
1700120B22Rik	2	0	0	8	5	0	97	47	31	120	38	36
1700120C14Rik	22	26	16	32	31	19	52	95	43	40	41	42
1700120C18Rik	0	0	0	0	0	0	0	0	0	0	0	0
1700120E14Rik	0	0	0	0	0	0	0	0	0	0	0	0
1700120G07Rik	0	0	0	0	0	0	0	0	1	0	0	0
1700120K04Rik	0	0	0	0	0	0	0	0	0	0	0	0
1700120O09Rik	0	0	0	0	0	0	0	0	0	0	0	0
1700121N20Rik	0	0	0	0	0	0	0	0	0	0	0	1
1700122E12Rik	8	22	14	15	4	6	0	1	8	43	35	5
1700122O11Rik	0	0	0	0	0	0	0	0	0	0	0	0
1700123I01Rik	218	124	133	386	378	265	59	69	135	108	100	54
1700123L14Rik	0	0	0	0	0	0	0	0	0	0	0	0
1700123O20Rik	7	9	28	22	24	51	530	437	316	308	172	113
1700123O21Rik	3	5	16	1	7	5	2	3	0	28	0	4
1700124L16Rik	7	0	0	0	5	3	6	2	3	2	7	2
1700125H03Rik	0	0	0	0	0	0	0	0	0	0	0	0
1700125H20Rik	1	2	2	18	3	12	21	15	35	16	5	21
1700126G02Rik	0	0	0	0	0	0	0	0	0	0	0	0
1700128A07Rik	112	42	42	76	53	119	13	5	1	28	24	19
1700128E19Rik	0	0	0	0	0	0	0	0	0	8	14	1
1700128F08Rik	7	17	14	28	13	11	0	0	0	3	13	6
1700129C05Rik	76	3	148	44	33	13	53	20	19	209	83	178
1700129L04Rik	76	49	44	85	73	84	0	0	6	4	3	3
1810007C17Rik	11	5	4	5	17	2	0	0	0	0	2	0
1810007D17Rik	20	16	23	23	48	43	48	7	18	53	30	22
1810008B01Rik	0	0	0	0	0	0	0	0	0	0	0	0
1810008I18Rik	15	12	18	13	15	8	3	0	5	3	5	1
1810009A15Rik	0	0	0	0	0	0	0	0	0	0	0	0
1810009J06Rik	0	0	0	0	0	0	0	0	0	0	0	3
1810010D01Rik	0	0	0	0	0	0	0	0	0	0	0	0
1810010H24Rik	143	68	116	130	157	201	43	15	33	34	44	20
1810011H11Rik	0	0	0	0	0	0	0	0	0	0	1	0
1810011O10Rik	0	0	0	0	0	0	0	0	0	0	0	0
1810012K16Rik	9	7	10	0	1	2	0	0	0	6	0	1
1810013L24Rik	6534	8567	8361	7718	7710	5150	3289	2613	2619	2346	1236	1603
1810014B01Rik	10	0	13	46	28	20	1	1	1	19	8	4
1810018F18Rik	0	0	0	0	0	0	0	1	0	0	0	0
1810019D21Rik	29	26	19	33	18	43	289	189	201	333	156	200
1810019N24Rik	14	20	14	26	21	19	32	43	51	85	67	57
1810020O05Rik	0	0	4	0	2	2	0	1	0	1	3	1
1810021B22Rik	0	0	0	0	2	0	0	0	0	0	11	10
1810026B05Rik	2	0	0	8	0	0	14	9	5	26	25	44
1810026J23Rik	163	178	214	217	399	240	765	948	1021	198	196	168
1810032O08Rik	1	0	0	10	17	4	63	62	25	47	24	60
1810034E14Rik	0	0	0	0	0	0	0	0	0	0	0	0
1810041H14Rik	33	16	28	14	26	22	52	42	16	46	28	55
1810041L15Rik	92	257	160	118	255	131	1	1	5	26	43	12
1810043G02Rik	1496	1017	1366	1254	1168	1185	82	74	79	205	157	91
1810043H04Rik	258	138	222	239	383	242	311	256	267	92	90	100
1810044D09Rik	13	28	12	15	9	16	156	157	80	82	23	33
1810046K07Rik	85	57	112	65	86	113	7	0	4	19	20	17
1810049J17Rik	0	0	0	0	0	0	0	0	0	0	0	0
1810053B23Rik	95	55	52	44	15	21	1	0	10	13	15	5
1810055G02Rik	1459	1004	1193	1111	1017	1075	1056	797	886	346	296	114
1810058I24Rik	1621	1223	1124	1404	1298	1114	474	463	293	503	502	399
1810059H22Rik	0	0	0	0	0	0	0	0	0	0	0	0
1810062O18Rik	0	0	0	0	0	0	4	0	0	17	11	1
1810063I02Rik	1	1	4	8	18	2	24	5	5	6	7	5
1810064F22Rik	7	0	6	4	5	1	1	2	2	9	4	11
1810065E05Rik	0	0	0	0	0	0	0	0	0	0	0	4
2-Mar	566	438	398	346	412	404	142	106	107	197	172	83
2010001A14Rik	0	45	8	8	0	8	17	7	4	19	8	21
2010001K21Rik	162	297	210	316	726	377	27	15	13	39	16	21
2010003K11Rik	9	0	10	5	26	14	0	1	5	0	1	3
2010005H15Rik	41	58	28	158	115	74	97	61	55	56	106	92
2010007H06Rik	0	0	0	0	0	0	0	0	0	0	0	0
2010008C14Rik	0	0	0	0	0	0	6	10	10	0	0	2
2010010A06Rik	2	0	0	10	2	0	0	8	1	17	9	9
2010013B24Rik	9	33	56	36	17	12	12	9	24	15	15	15
2010015M23Rik	0	0	0	0	0	0	0	0	0	0	0	0
2010106C02Rik	0	0	0	0	0	0	0	0	0	0	0	0
2010107E04Rik	1033	931	1233	1276	1346	1313	1063	939	811	591	580	384
2010107G12Rik	0	135	3	64	28	10	2	9	0	26	48	51
2010107G23Rik	6491	9761	9512	7375	7865	5327	1138	918	973	2662	1996	2266
2010109I03Rik	4	0	0	0	0	0	3	3	10	0	2	0
2010109P13Rik	0	3	0	0	1	0	0	0	0	0	1	1
2010110E17Rik	0	2	4	5	11	11	1	0	0	0	0	0
2010110K18Rik	189	111	120	164	180	171	652	433	428	346	296	313
2010111I01Rik	1503	1100	1376	1593	1355	1297	120	101	95	194	268	152
2010300F17Rik	0	0	0	0	0	0	0	0	0	0	0	0
2010309G21Rik	244	183	283	366	238	356	162	55	79	155	197	230
2010310C07Rik	0	0	0	0	0	0	3	0	2	16	19	31
2010315B03Rik	7	6	0	10	0	5	0	0	0	0	3	0
2010320M18Rik	16	3	8	10	28	10	227	249	188	13	15	11
2010320O07Rik	2	7	0	0	13	0	1	1	1	29	11	28
2200002A13Rik	11	28	38	81	39	51	0	4	2	10	9	15
2200002D01Rik	0	2	0	0	2	0	4	1	7	8	4	2
2200002J24Rik	0	0	0	0	2	0	0	0	0	5	1	0
2200007N16Rik	0	0	0	0	0	0	1	0	0	0	0	0
2210008F06Rik	0	2	0	0	0	0	0	0	0	4	2	1
2210010C04Rik	0	0	0	0	0	0	0	1	0	0	1	8
2210011C24Rik	30	29	41	46	69	42	346	226	231	210	114	122
2210016F16Rik	53	47	62	136	100	111	622	505	614	85	72	46
2210019I11Rik	646	532	476	964	981	560	151	44	102	142	180	112
2210404O09Rik	0	3	4	5	0	2	13	0	10	27	5	0
2210406H18Rik	0	0	0	0	0	0	0	0	0	0	0	0
2210407C18Rik	4	0	0	0	0	0	10	0	2	10	1	0
2210408F21Rik	11	0	8	13	24	2	5	0	0	20	49	20
2210408I21Rik	778	575	512	730	400	587	603	149	140	515	358	248
2210409E12Rik	0	0	0	0	0	0	0	0	0	0	0	0
2210417A02Rik	55	77	68	137	188	173	0	0	0	15	17	4
2210420H20Rik	0	0	0	0	7	0	0	0	0	0	3	0
2300002M23Rik	361	356	574	377	382	354	76	75	52	139	129	92
2300003K06Rik	0	0	0	0	0	0	0	0	0	0	0	0
2300009A05Rik	44	9	28	15	34	12	1	1	0	11	13	14
2310001H17Rik	0	3	0	0	0	2	0	0	0	1	0	0
2310001K20Rik	0	0	0	0	0	0	0	0	0	0	0	0
2310002F09Rik	2	0	3	10	13	12	0	3	0	18	45	14
2310005E17Rik	0	5	2	0	0	10	0	1	0	14	1	0
2310008N11Rik	245	180	168	386	275	190	7	9	14	50	54	42
2310009A05Rik	38	16	23	56	26	31	12	8	0	10	13	17
2310010J17Rik	4	0	20	10	20	6	0	0	1	0	10	7
2310011J03Rik	135	138	146	105	234	142	397	567	460	78	67	59
2310014F06Rik	9	13	18	10	12	27	23	34	48	42	40	78
2310015A10Rik	2	2	2	0	4	2	4	0	0	4	26	7
2310015D24Rik	0	0	0	0	0	0	0	2	7	7	12	9
2310016D03Rik	0	0	0	0	0	0	0	1	0	32	18	20
2310016G11Rik	0	0	0	0	0	0	0	0	0	28	32	1
2310020H05Rik	0	2	0	9	0	0	0	0	0	7	0	12
2310022A10Rik	705	884	830	747	927	798	406	388	317	344	283	178
2310022B05Rik	254	380	316	136	164	148	18	30	84	29	96	34
2310026I22Rik	0	0	0	0	11	0	23	8	32	7	21	6
2310030G06Rik	0	0	0	0	13	2	12	0	1	0	13	4
2310031A07Rik	0	0	0	0	11	8	3	0	0	8	11	15
2310033P09Rik	534	665	704	760	778	612	23	29	19	19	39	12
2310034C09Rik	0	0	6	0	4	0	0	0	0	0	0	0
2310034G01Rik	0	0	0	0	0	0	0	0	0	0	0	0
2310036O22Rik	305	182	166	241	335	203	489	453	444	118	123	63
2310039H08Rik	0	0	0	0	0	0	0	0	0	0	0	0
2310039L15Rik	84	209	268	146	185	175	587	177	779	683	148	188
2310040G24Rik	11	0	21	18	17	0	1382	688	962	810	1018	849
2310043M15Rik	0	0	0	0	0	0	0	0	0	0	0	0
2310043O21Rik	24	35	25	19	24	18	75	96	96	45	71	55
2310043P16Rik	0	0	0	0	0	0	0	0	0	0	0	0
2310044K18Rik	0	0	0	0	0	0	0	0	0	0	0	0
2310047D07Rik	0	0	0	0	0	0	0	0	2	4	3	8
2310057J18Rik	0	0	0	0	0	0	8	0	0	0	0	0
2310057M21Rik	0	0	0	0	0	0	0	0	0	0	0	0
2310057N15Rik	0	0	0	0	0	0	0	0	0	0	0	0
2310058D17Rik	0	2	0	10	11	2	20	20	4	3	3	4
2310061I04Rik	6047	4380	5567	4958	4827	4682	623	390	469	951	831	698
2310061N02Rik	0	0	0	0	0	0	0	0	0	0	0	0
2310065F04Rik	0	0	0	0	0	0	0	0	0	0	0	1
2310068J16Rik	0	0	0	0	0	0	0	0	0	0	0	0
2310069B03Rik	0	0	0	8	0	0	0	0	0	1	1	0
2310069G16Rik	834	657	876	687	562	517	171	76	125	158	136	94
2310075C17Rik	0	0	0	0	0	0	0	0	0	0	0	0
2310079G19Rik	0	0	2	0	2	4	0	0	0	0	0	0
2410002F23Rik	0	0	0	0	0	0	0	0	0	0	0	0
2410003L11Rik	56	14	47	54	49	72	39	57	33	28	83	19
2410004I01Rik	0	0	0	0	0	0	0	0	0	0	0	0
2410004P03Rik	4	3	4	9	0	6	8	3	10	17	49	1
2410006H16Rik	280	378	407	372	374	260	391	387	409	276	162	215
2410012E07Rik	56	54	30	18	7	12	8	1	7	14	5	3
2410015M20Rik	64	83	42	92	94	86	691	632	734	164	126	119
2410016O06Rik	0	7	0	0	2	0	340	548	379	28	74	62
2410017I17Rik	2	0	0	0	1	18	6	0	0	10	5	0
2410018L13Rik	20	10	10	17	20	17	24	22	16	36	56	42
2410021H03Rik	0	0	0	0	0	0	0	0	0	0	0	0
2410022M11Rik	2	7	3	0	2	6	0	0	1	5	0	6
2410080I02Rik	0	0	0	0	0	0	0	0	0	3	3	3
2410089E03Rik	342	534	545	517	513	290	842	684	688	707	363	427
2410124H12Rik	0	0	0	0	0	0	6	0	1	5	5	4
2410137M14Rik	38	29	28	74	49	77	4	1	0	15	11	1
2410141K09Rik	773	553	649	1057	936	1097	979	248	458	100	95	62
2410152P15Rik	37	5	22	44	35	19	6	1	4	92	56	22
2500002B13Rik	5069	2757	3262	6340	4914	4945	1144	837	778	1197	818	761
2510002D24Rik	0	0	0	0	0	0	0	0	0	0	1	0
2510009E07Rik	35	12	20	13	30	76	7	28	8	42	18	50
2510046G10Rik	4	12	16	18	30	14	12	9	6	18	8	8
2610001A08Rik	0	0	0	0	0	0	0	0	0	0	0	0
2610001J05Rik	2650	1909	2592	2132	2392	1976	64	36	20	140	75	158
2610005L07Rik	4	0	0	0	34	14	24	16	19	1	12	9
2610008E11Rik	4	12	0	5	0	14	1	19	3	15	20	10
2610016A17Rik	0	0	0	0	0	0	0	3	2	0	0	0
2610020C07Rik	10	3	30	41	43	9	367	183	160	429	171	241
2610020F03Rik	0	0	0	0	0	0	0	0	0	0	0	0
2610020H08Rik	320	303	278	198	243	135	386	236	228	423	156	169
2610021A01Rik	2556	1911	1984	3122	2276	2601	334	159	180	100	67	83
2610024D14Rik	0	0	0	0	0	0	0	0	0	0	0	0
2610027K06Rik	2	0	0	0	2	0	0	0	0	0	2	1
2610028H24Rik	9	83	25	13	13	12	134	65	92	83	118	65
2610034O05Rik	0	0	0	0	0	0	0	0	0	0	0	0
2610035D17Rik	130	176	120	216	399	326	91	68	48	251	199	207
2610035F20Rik	0	0	0	0	0	0	3	0	0	4	17	15
2610037D02Rik	2306	1277	1809	3097	2260	2183	188	121	173	520	462	549
2610042L04Rik	0	2	0	3	0	4	1	0	0	0	1	0
2610044O15Rik8	290	157	114	128	35	96	326	193	370	45	50	29
2610105M22Rik	0	0	0	0	0	0	0	0	0	0	0	0
2610203C20Rik	22	27	4	63	46	11	27	6	4	32	9	19
2610204G07Rik	0	0	0	0	0	0	0	0	0	0	0	0
2610206C17Rik	0	16	20	19	20	12	288	148	142	631	241	199
2610303G11Rik	0	0	0	0	0	0	0	0	0	0	0	0
2610306M01Rik	31	35	32	46	94	64	65	31	23	19	23	27
2610306O10Rik	0	0	0	0	0	0	0	0	0	0	0	0
2610307P16Rik	123	151	102	272	244	183	591	255	276	1359	867	427
2610318N02Rik	29	50	58	67	56	60	612	427	648	284	143	173
2610507B11Rik	697	502	576	572	552	357	877	772	820	485	452	408
2610507I01Rik	242	118	136	155	158	197	68	11	18	43	23	48
2610509F24Rik	0	0	0	0	0	0	0	0	0	1	3	0
2610528A11Rik	13	18	8	0	7	0	1	1	10	3	7	6
2700012I20Rik	0	0	0	0	0	0	0	0	0	0	0	0
2700029M09Rik	79190	51418	67182	77648	57738	58296	7013	3744	4156	10088	7816	9626
2700046A07Rik	0	0	0	0	0	0	0	0	0	0	0	10
2700046G09Rik	0	2	0	3	2	6	0	0	1	2	0	3
2700049A03Rik	11871	8978	9277	12818	12019	9812	613	567	555	1078	775	573
2700060E02Rik	13178	8923	12522	12002	8727	9175	1654	1102	1272	1778	952	1039
2700062C07Rik	4880	3315	4072	3836	3156	3544	1150	1277	1125	370	410	361
2700080J24Rik	0	0	0	0	0	0	0	0	0	4	7	1
2700081O15Rik	0	0	0	0	0	2	12	27	58	33	52	15
2700089I24Rik	0	0	2	0	2	0	0	1	0	12	2	4
2700097O09Rik	264	178	266	639	284	287	413	243	324	302	188	215
2700099C18Rik	196	153	120	198	205	152	158	58	103	120	53	74
2810001G20Rik	64	10	56	49	50	31	107	30	38	72	49	68
2810004N23Rik	0	0	0	0	0	0	0	0	0	0	0	0
2810013P06Rik	0	0	0	0	0	0	0	0	0	0	0	0
2810021J22Rik	152	217	182	169	221	117	195	233	169	144	60	91
2810029C07Rik	26	5	18	3	52	35	147	79	112	25	8	17
2810030D12Rik	51	17	24	40	31	77	0	2	0	6	11	8
2810032G03Rik	1628	1303	1250	3018	2179	1983	154	77	53	554	244	347
2810039B14Rik	92	19	64	105	102	112	0	9	4	10	3	23
2810047C21Rik1	0	0	0	0	0	0	1	1	0	0	0	0
2810049E08Rik	2	0	4	0	0	0	4	0	0	0	1	0
2810402E24Rik	31	9	13	10	20	23	48	74	28	55	57	61
2810404F17Rik	48	12	14	13	18	17	0	0	0	0	0	0
2810404M03Rik	504	501	432	888	338	543	109	13	21	102	71	40
2810407A14Rik	33	22	26	15	34	21	16	9	1	39	34	26
2810408A11Rik	3	0	0	0	4	16	2	0	2	15	9	15
2810410L24Rik	0	0	2	0	0	2	0	3	0	4	17	6
2810417H13Rik	0	0	0	0	0	0	0	0	0	0	0	0
2810425M01Rik	4	5	2	3	4	8	3	1	0	0	1	1
2810428I15Rik	130	96	48	130	181	100	213	158	177	42	59	45
2810429I04Rik	84	54	72	210	88	53	317	80	85	143	102	148
2810433D01Rik	0	0	0	0	0	0	6	0	4	5	3	4
2810454H06Rik	20	24	10	21	16	12	1	0	0	12	21	12
2810455O05Rik	0	0	0	0	0	0	0	0	0	0	0	0
2810468N07Rik	63	24	44	67	28	49	8	1	8	6	0	7
2810471M01Rik	0	0	4	0	0	0	1	0	2	0	2	2
2810474O19Rik	19352	15837	18573	20170	17108	14210	2337	1597	1497	2234	1449	1210
2900011O08Rik	106	117	115	150	93	111	44	14	4	101	142	64
2900018N21Rik	0	0	0	0	0	0	0	0	0	0	0	0
2900027M19Rik	0	0	0	0	0	0	0	0	0	0	0	0
2900037B21Rik	0	0	0	0	0	0	0	0	0	0	0	0
2900041M22Rik	0	0	0	0	0	0	7	4	0	0	13	0
2900052L18Rik	0	0	0	0	7	4	6	5	6	34	9	8
2900052N01Rik	0	0	0	0	20	0	0	0	1	5	0	8
2900055J20Rik	4	0	2	10	1	0	0	0	0	0	0	1
2900076A07Rik	40	75	9	64	79	88	57	34	22	9	16	12
2900079G21Rik	0	0	2	0	0	2	536	198	230	468	398	390
2900092C05Rik	4	3	8	31	8	15	5	0	1	7	1	8
3-Mar	234	354	275	353	436	336	304	149	186	345	173	243
3-Sep	1739	1615	1552	2436	1753	1158	353	211	331	335	257	312
3000002C10Rik	33	66	66	78	48	80	38	30	32	16	47	44
3010003L21Rik	52	59	38	45	33	22	8	5	9	40	9	13
3010026O09Rik	454	332	300	527	495	466	689	288	348	244	263	219
3100003L05Rik	0	1	6	3	4	4	4	1	7	13	12	3
3110001I22Rik	0	0	0	0	0	0	0	0	0	0	0	0
3110002H16Rik	917	505	587	590	403	471	1228	1130	1336	938	848	684
3110004A20Rik	0	0	0	0	0	0	0	0	0	0	4	5
3110018I06Rik	0	0	0	0	0	0	0	0	0	0	0	0
3110039M20Rik	0	0	0	0	0	0	0	0	0	5	0	1
3110040N11Rik	654	458	455	536	496	593	152	60	119	149	140	125
3110052M02Rik	54	11	25	18	18	25	33	18	11	9	4	7
3110053B16Rik	2	0	0	0	0	0	5	0	1	1	2	1
3110056K07Rik	59	54	104	80	67	66	1139	568	434	1068	439	529
3110062M04Rik	23	24	30	53	40	21	18	14	5	1	3	15
3110070M22Rik	51	54	58	36	33	61	9	7	7	12	11	10
3110083C13Rik	436	376	519	350	352	291	215	147	189	135	57	77
3222401L13Rik	0	0	0	0	0	0	0	0	0	0	0	0
3300002A11Rik	0	0	0	0	0	0	0	0	0	0	0	0
3300002P13Rik	0	0	0	0	0	0	4	0	4	5	5	1
3300005D01Rik	0	0	0	0	0	0	1	0	0	0	0	0
3425401B19Rik	2	0	0	3	7	0	0	3	0	1	6	14
3632451O06Rik	32	33	36	74	41	13	5	9	4	14	14	2
3830406C13Rik	1098	549	606	894	499	614	153	85	97	146	90	77
3830408C21Rik	4	7	6	3	5	0	12	13	13	9	13	12
3930402G23Rik	7	0	0	0	0	4	0	0	1	0	7	2
4-Sep	0	2	4	13	7	0	54	24	14	54	69	54
4430402I18Rik	209	159	149	248	254	200	100	32	143	230	193	267
4632427E13Rik	7	3	8	56	35	14	562	430	373	339	176	205
4632428C04Rik	2	0	0	0	7	0	3	0	0	28	5	0
4732414G09Rik	0	0	0	0	0	0	0	0	0	1	15	3
4732416N19Rik	451	322	430	638	486	655	17	8	11	44	43	75
4732419C18Rik	0	0	0	0	0	0	0	0	0	0	0	0
4732463B04Rik	48	26	28	23	26	34	0	0	4	20	4	3
4732465J04Rik	9	22	16	0	11	92	47	3	8	2	5	1
4732471J01Rik	254	109	110	244	218	159	1927	1264	985	5242	2887	3027
4732487G21Rik	80	163	191	99	111	60	53	15	32	11	34	6
4732490B19Rik	26	21	4	21	7	14	0	5	13	8	3	2
4732491K20Rik	66	10	26	36	22	21	2	8	2	8	1	6
4732496C06Rik	0	21	0	0	0	0	4	15	0	0	12	0
4833403J16Rik	0	2	0	0	0	0	0	0	0	0	0	0
4833404L02Rik	0	0	0	0	0	0	0	0	0	0	0	0
4833407H14Rik	0	0	0	0	0	0	0	0	0	0	0	0
4833411C07Rik	0	0	0	0	0	0	0	0	0	0	4	0
4833412C05Rik	18	45	60	31	46	53	2	1	6	22	14	32
4833413E03Rik	0	0	0	0	0	0	3	5	2	1	7	4
4833417C18Rik	0	3	0	0	7	0	64	63	63	12	8	11
4833418N02Rik	7	12	0	28	4	8	20	15	9	20	22	34
4833418N17Rik	1	0	0	1	1	0	0	0	0	0	0	0
4833420G17Rik	6242	2940	4122	6645	4782	5664	563	464	452	322	266	274
4833421K07Rik	0	0	0	0	0	0	0	0	0	0	0	0
4833422C13Rik	0	0	0	0	0	1	0	2	1	0	15	0
4833422M21Rik	0	0	0	0	0	0	0	0	0	0	0	0
4833427F10Rik	9	7	0	0	2	0	20	15	24	6	12	5
4833427G06Rik	0	0	0	0	0	4	7	0	0	10	58	8
4833428L15Rik	0	0	0	0	4	0	0	0	1	0	1	0
4833439L19Rik	1160	738	867	1156	1172	949	580	582	502	766	512	369
4833445I07Rik	0	0	0	8	1	0	23	11	12	33	19	52
4921501E09Rik	0	0	0	0	0	0	0	0	0	0	0	0
4921507G05Rik	4	0	8	18	2	2	0	0	14	16	13	4
4921507P07Rik	0	2	1	0	0	4	0	1	2	2	17	9
4921508M14Rik	0	0	0	0	0	0	0	0	0	0	0	0
4921509A06Rik	0	0	0	0	0	0	0	0	0	0	0	0
4921513D11Rik	0	0	0	0	0	0	0	0	0	0	0	0
4921513I03Rik	9	7	2	0	9	0	0	1	3	2	11	3
4921513I08Rik	0	0	0	0	0	0	0	0	0	0	0	0
4921515E04Rik	29	0	6	18	36	14	1	1	12	98	62	184
4921517D22Rik	9	5	4	21	20	25	4	0	0	17	31	4
4921518K17Rik	0	0	0	0	0	0	0	0	0	0	0	0
4921522P10Rik	7	7	2	18	4	2	4	10	7	7	25	12
4921523L03Rik	0	0	0	0	0	0	0	0	0	0	0	0
4921524J17Rik	9813	7411	7966	11896	9371	9668	416	462	364	635	348	226
4921524L21Rik	4	0	8	3	0	0	3	0	1	1	3	16
4921528I07Rik	0	0	0	0	0	0	2	0	3	25	19	11
4921529L05Rik	91	161	168	216	195	205	12	13	1	49	66	38
4921530L21Rik	0	0	0	0	0	0	0	2	0	0	0	0
4921534H16Rik	0	0	0	0	0	0	0	0	0	0	0	0
4921536K21Rik	1289	631	646	1228	780	831	11	26	13	33	45	37
4922502D21Rik	11	0	2	0	42	8	0	0	0	10	15	5
4922502N22Rik	0	0	0	0	0	0	12	0	0	0	0	0
4930401O10Rik	0	0	0	3	0	0	0	0	0	0	0	0
4930401O12Rik	0	0	0	0	0	0	0	0	0	0	0	0
4930402F11Rik	4	2	0	15	4	10	0	1	0	1	1	13
4930402H05Rik	0	0	0	0	0	0	0	0	0	0	0	0
4930403D09Rik	0	0	0	0	0	0	0	0	0	0	0	0
4930403O15Rik	0	0	0	0	0	0	0	0	0	0	0	0
4930404I05Rik	0	2	0	0	0	0	0	0	0	0	0	0
4930404N11Rik	0	0	0	0	0	0	0	0	0	0	0	0
4930405D11Rik	42	22	46	105	66	88	16	2	3	21	14	4
4930405G09Rik	0	0	0	0	0	0	0	0	0	0	0	0
4930405O22Rik	0	0	0	0	0	0	0	0	0	0	0	0
4930407I10Rik	0	0	0	0	9	0	7	0	13	21	13	16
4930408O17Rik	9	0	6	26	22	14	503	210	440	236	274	354
4930412F09Rik	80	75	80	33	46	60	33	4	9	31	27	15
4930412M03Rik	0	0	0	0	0	0	0	0	0	0	0	0
4930413G21Rik	0	0	0	0	0	0	0	0	0	0	0	0
4930415F15Rik	35	26	36	36	43	30	2	1	9	30	2	0
4930415H17Rik	0	0	0	0	0	0	0	0	0	0	0	0
4930415O20Rik	38	31	22	18	60	18	25	29	64	118	70	70
4930417O13Rik	2	16	2	4	2	17	13	5	10	36	26	14
4930417O22Rik	40	39	46	77	46	43	0	0	1	15	1	9
4930422M22Rik	3	0	4	3	0	0	12	4	10	2	0	11
4930423C22Rik	0	0	0	0	0	0	0	0	0	0	0	0
4930425L21Rik	0	0	0	0	0	12	1	1	1	0	0	9
4930426D05Rik	2	0	0	28	0	12	0	0	0	0	0	0
4930426I24Rik	0	0	8	0	0	0	19	9	1	37	7	5
4930427A07Rik	15	5	10	18	100	41	303	231	366	200	85	139
4930428N03Rik	2	3	0	0	0	0	0	0	0	1	0	0
4930429F24Rik	35	0	7	0	8	0	12	5	0	0	2	23
4930429H19Rik	0	0	0	0	0	0	0	0	0	5	7	4
4930429P21Rik	0	3	0	0	0	0	0	0	0	0	1	0
4930430F08Rik	0	9	0	3	11	2	2	2	6	2	0	3
4930431P03Rik	0	0	0	0	0	0	0	0	0	0	0	0
4930431P19Rik	2	0	2	10	0	0	45	6	9	30	40	11
4930432B10Rik	98	29	68	73	62	87	35	9	15	79	139	46
4930432E11Rik	24	0	0	62	70	23	24	15	29	25	101	45
4930432K21Rik	968	671	928	662	1195	630	869	931	877	381	483	354
4930433I11Rik	0	0	0	0	4	0	0	0	0	0	0	0
4930433N12Rik	231	99	76	357	259	152	21	18	15	54	66	66
4930434O05Rik	0	0	0	3	0	0	0	0	0	0	0	0
4930435C17Rik	0	2	4	0	0	2	0	0	0	4	0	1
4930435E12Rik	0	0	0	0	9	0	0	0	0	4	19	4
4930435N07Rik	0	0	0	0	0	0	0	0	0	0	0	0
4930438A08Rik	0	0	4	0	2	4	0	4	4	15	9	1
4930438E09Rik	0	0	0	0	0	0	0	0	0	0	0	0
4930441H08Rik	0	0	0	0	0	0	73	100	78	3	1	4
4930442H23Rik	0	0	0	0	0	0	0	0	0	0	1	0
4930443G03Rik	0	0	0	0	0	0	0	0	0	0	0	0
4930444G20Rik	2	0	0	3	11	14	0	0	0	0	0	0
4930444M15Rik	4	2	4	0	2	3	12	0	2	2	17	6
4930445N18Rik	13	0	2	3	0	2	0	0	1	0	11	3
4930447A16Rik	0	0	0	0	0	0	0	0	0	0	0	0
4930447C04Rik	19	43	20	32	63	26	163	214	166	215	89	83
4930447C11Rik	2	0	0	0	0	0	0	0	0	0	0	0
4930447F24Rik	0	0	0	0	0	0	0	0	0	0	0	0
4930448A20Rik	0	0	0	5	4	0	3	0	0	5	1	3
4930448D08Rik	4	0	0	0	0	2	0	0	0	0	0	0
4930448E22Rik	2	3	0	5	0	0	0	0	0	0	4	1
4930448N21Rik	48	70	12	117	66	84	21	7	19	59	58	112
4930449E01Rik	0	0	0	0	0	0	0	0	0	0	0	0
4930449I24Rik	0	0	0	0	0	0	0	0	0	1	0	1
4930451E10Rik	4	0	0	0	0	4	2	0	0	1	4	0
4930451G09Rik	16	22	2	8	2	8	60	46	29	39	29	35
4930451I11Rik	674	487	464	558	415	513	22	12	9	28	36	35
4930452B06Rik	654	536	614	665	655	557	95	78	66	179	166	134
4930453L07Rik	37	28	38	49	53	98	4	0	0	1	3	0
4930453N24Rik	2945	2044	1798	3065	2383	2264	2944	2866	2631	990	1107	503
4930455B14Rik	0	0	0	41	10	17	0	3	0	0	9	3
4930455D15Rik	44	12	18	60	118	61	581	222	288	180	87	117
4930461C15Rik	4	7	24	21	20	19	0	0	0	5	13	1
4930461G14Rik	0	0	4	0	0	0	53	25	20	16	1	3
4930463O16Rik	0	0	10	3	9	0	0	0	0	8	13	1
4930465K10Rik	28	17	14	14	37	35	84	41	63	38	36	38
4930465M20Rik	0	0	0	0	0	0	0	0	0	0	0	0
4930466I24Rik	0	0	0	0	0	0	0	0	0	0	0	0
4930467E23Rik	2	5	0	4	0	0	0	0	0	0	0	1
4930467K11Rik	4	0	6	10	2	0	0	1	2	8	18	13
4930469B13Rik	0	0	0	0	0	0	0	0	0	0	0	0
4930469K13Rik	566	292	315	422	402	474	12	12	1	34	45	24
4930470G03Rik	0	0	5	0	4	2	1	0	0	1	1	0
4930471C04Rik	0	0	0	0	0	0	0	0	0	0	5	0
4930471D02Rik	45	24	67	145	30	49	7	1	2	21	7	3
4930471M09Rik	2	0	14	5	0	0	13	3	1	23	30	11
4930473D10Rik	0	0	0	0	0	0	0	0	0	0	0	0
4930474H06Rik	0	0	0	0	0	0	0	0	0	1	1	0
4930474N05Rik	0	0	0	0	0	0	0	0	0	0	0	0
4930478K11Rik	0	0	0	0	0	0	0	0	0	0	0	0
4930479D17Rik	34	10	16	8	9	0	5	0	0	4	13	4
4930480K02Rik	0	0	0	0	0	0	0	0	0	0	0	0
4930480K15Rik	0	0	0	0	0	0	0	0	0	0	0	0
4930480K23Rik	2	14	20	41	39	2	7	16	7	10	34	15
4930481A15Rik	3	3	25	21	31	10	29	10	23	22	25	11
4930483J18Rik	4	9	0	69	2	10	7	14	1	26	55	17
4930483K19Rik	0	0	0	0	0	2	0	8	0	0	0	0
4930486F22Rik	0	0	0	0	0	0	0	0	0	0	0	0
4930486L24Rik	70	35	92	225	124	131	6	1	22	63	17	36
4930486N12Rik	0	0	0	0	0	0	0	0	0	0	0	0
4930488N24Rik	0	0	0	0	0	0	0	0	0	4	0	0
4930500F04Rik	0	5	40	0	13	0	0	0	0	41	62	15
4930500F10Rik	0	10	2	5	0	2	4	10	13	2	9	3
4930502E09Rik	0	9	0	0	7	0	12	3	2	26	41	15
4930503E14Rik	48	23	34	63	67	79	17	12	4	15	9	26
4930503L19Rik	668	417	433	832	342	620	214	158	130	270	232	178
4930504D19Rik	0	0	2	0	0	0	0	0	0	0	0	0
4930504O13Rik	57	9	0	0	13	0	0	0	0	0	3	0
4930505A04Rik	43	10	25	13	39	19	0	2	1	7	7	14
4930505G20Rik	0	0	0	0	0	0	0	0	0	0	0	0
4930505K14Rik	0	0	6	0	0	4	3	0	4	10	3	0
4930505M18Rik	0	0	0	0	0	0	0	0	0	0	0	0
4930505N22Rik	23	24	39	21	18	33	72	25	77	146	107	115
4930505O20Rik	0	0	0	0	0	0	0	0	0	0	0	0
4930506C21Rik	40	3	8	3	0	4	21	23	0	29	38	9
4930507D05Rik	9	22	0	0	4	0	9	0	12	54	41	11
4930507D10Rik	0	16	0	0	0	0	0	0	0	0	0	0
4930509E16Rik	0	2	0	0	20	21	7	12	8	19	12	17
4930509G22Rik	0	13	7	3	35	0	49	86	90	139	57	71
4930510E17Rik	1	9	8	112	25	2	0	1	3	12	22	10
4930511A02Rik	0	0	0	0	0	0	0	0	7	3	25	28
4930511E03Rik	0	0	0	0	0	0	8	0	0	0	0	0
4930511M06Rik	13	9	20	36	22	20	1	0	5	79	211	74
4930511O05Rik	0	0	0	0	0	0	0	0	0	0	0	0
4930512B01Rik	31	34	25	15	13	33	10	15	1	24	33	28
4930512H18Rik	4	0	0	0	0	0	10	6	17	53	27	75
4930512M02Rik	0	0	0	0	0	0	0	0	0	0	0	0
4930513N10Rik	175	78	78	123	64	87	152	291	169	258	208	146
4930513N20Rik	0	0	0	0	0	0	0	0	0	0	0	0
4930515G13Rik	0	0	0	8	3	0	0	0	0	0	0	0
4930515G16Rik	23	10	25	49	4	10	0	0	0	0	0	0
4930516B21Rik	129	90	130	41	28	21	10	10	2	1	0	8
4930516K23Rik	9	3	10	9	10	0	2	1	4	2	9	3
4930517G19Rik	0	0	0	0	0	0	0	0	0	0	0	0
4930517L18Rik	0	0	0	0	0	0	0	0	0	0	0	0
4930517O19Rik	0	0	0	0	0	0	0	0	0	4	4	1
4930518I17Rik	2	0	4	0	2	0	2	0	0	0	0	0
4930519A11Rik	0	2	0	0	4	0	14	0	2	0	19	17
4930519D14Rik	0	0	15	0	0	0	0	0	0	0	0	0
4930519F09Rik	31	0	38	15	7	14	131	5	51	112	106	30
4930519F24Rik	0	0	0	0	15	0	0	0	0	0	0	0
4930520O04Rik	0	0	0	0	4	0	32	21	14	32	23	7
4930524B15Rik	241	610	547	681	436	604	23	14	17	12	6	8
4930524B17Rik	0	0	0	0	0	0	0	0	0	0	0	0
4930524O07Rik	1	1	17	8	34	19	16	6	4	9	6	12
4930524O08Rik	0	3	2	10	9	2	0	0	0	9	0	0
4930525G20Rik	79	41	41	51	99	48	9	2	2	16	45	18
4930526A20Rik	0	0	0	0	0	0	0	0	0	0	0	0
4930526F13Rik	0	0	0	0	0	0	0	0	0	6	0	8
4930526L06Rik	2	0	3	1	15	0	0	1	1	0	0	1
4930527B05Rik	0	0	0	0	0	0	0	0	0	0	0	0
4930528D03Rik	91	80	78	118	47	73	24	5	7	13	7	10
4930528G23Rik	420	220	232	352	685	253	61	35	48	54	72	29
4930528J11Rik	0	0	0	5	0	32	0	0	3	0	1	15
4930533D04Rik	20	3	12	22	12	19	3	0	0	0	1	1
4930533I22Rik	0	0	0	0	0	0	0	0	0	0	0	0
4930533K18Rik	7	3	0	0	0	0	0	0	0	32	27	25
4930533L02Rik	0	0	0	0	0	0	0	0	0	0	0	0
4930533O14Rik	33	17	40	53	37	37	68	66	34	51	82	52
4930535L15Rik	0	0	0	0	0	0	0	0	0	0	0	0
4930535O05Rik	0	0	0	0	0	0	0	0	0	2	1	0
4930538E20Rik	0	0	0	0	0	0	0	0	0	0	0	0
4930539E08Rik	446	450	452	1449	1141	915	79	66	58	105	111	110
4930540E01Rik	0	0	0	0	0	0	0	0	0	0	0	0
4930540M05Rik	0	0	4	0	11	2	6	2	0	4	1	4
4930542C12Rik	0	0	0	0	0	8	2	0	0	4	2	1
4930542C16Rik	0	0	0	0	0	0	0	0	0	4	0	0
4930544D05Rik	0	0	0	0	0	0	0	0	0	0	0	0
4930544G11Rik	24	43	65	54	65	31	0	0	0	7	0	5
4930544I03Rik	97	232	82	46	26	8	1	12	8	10	13	4
4930544L04Rik	0	2	0	0	4	21	0	0	0	0	0	0
4930544M13Rik	7	3	0	8	0	2	0	1	1	1	1	0
4930546C10Rik	0	0	0	0	0	0	0	0	0	0	0	0
4930547M16Rik	51	71	68	136	56	99	63	41	35	70	38	47
4930548G14Rik	13	3	0	3	13	15	0	7	2	0	0	0
4930550C14Rik	1690	929	1208	1591	1146	1409	216	141	94	220	140	169
4930550C17Rik	0	0	0	0	0	0	0	0	0	13	26	31
4930552P12Rik	4	6	0	18	24	6	12	0	0	37	44	1
4930553P18Rik	0	0	0	0	0	0	36	29	47	12	60	7
4930554C24Rik	0	0	0	0	0	0	0	5	0	0	0	0
4930554G24Rik	119	43	56	8	2	4	43	8	118	10	66	42
4930554H23Rik	13	3	0	0	0	2	2	1	13	26	12	49
4930555F03Rik	29	5	62	10	48	23	1	3	4	13	20	0
4930555G01Rik	13	0	4	10	2	23	0	0	3	0	3	1
4930555K19Rik	0	0	0	0	0	0	0	0	0	0	0	0
4930555O08Rik	0	0	0	0	0	0	0	0	0	2	4	0
4930556J24Rik	424	532	609	629	389	408	343	184	367	509	235	581
4930556M19Rik	119	120	50	65	102	67	15	4	3	31	40	15
4930556N13Rik	75	100	86	349	18	47	220	71	184	133	162	96
4930557F10Rik	32	3	0	3	8	15	0	0	0	0	13	2
4930558J22Rik	0	0	0	0	0	0	0	0	0	0	0	0
4930558N11Rik	0	0	0	0	0	0	0	0	0	0	0	0
4930560O18Rik	0	0	0	0	0	0	0	1	2	0	3	0
4930562C15Rik	495	349	290	665	681	530	223	106	113	442	187	194
4930562D21Rik	0	0	0	0	0	0	0	0	0	0	0	0
4930563D23Rik	2	5	1	6	25	0	0	2	0	4	2	4
4930563E18Rik	0	0	0	0	4	0	0	7	0	22	14	7
4930563E22Rik	0	0	0	0	0	0	75	11	64	78	64	43
4930563H07Rik	0	15	16	21	2	8	3	0	0	2	10	1
4930563I02Rik	0	0	0	0	0	0	0	0	0	0	0	0
4930563M21Rik	2	0	2	0	0	4	0	0	0	2	0	0
4930565N06Rik	0	0	0	0	0	0	0	0	0	0	0	0
4930571K23Rik	0	0	0	0	0	0	0	0	0	0	0	0
4930571N24Rik	0	3	0	0	0	0	4	0	0	0	3	0
4930573C15Rik	0	0	0	0	0	0	0	0	0	0	0	0
4930578I06Rik	0	0	2	5	0	0	0	0	0	5	2	0
4930578I07Rik	0	0	0	3	0	0	0	0	0	0	2	0
4930578M01Rik	4	0	0	0	4	2	3	0	1	3	12	18
4930579C12Rik	9	0	0	3	2	4	112	63	9	43	33	66
4930579D09Rik	0	0	0	0	0	0	0	0	0	0	0	0
4930579G18Rik	0	0	0	0	0	0	0	0	0	0	0	0
4930579H20Rik	0	0	0	0	0	0	0	0	0	0	0	0
4930579K19Rik	0	3	4	5	2	0	18	9	2	1	9	2
4930579M01Rik	0	0	0	0	0	0	0	0	0	0	0	0
4930579O11Rik	0	0	0	0	0	0	0	0	0	0	0	0
4930581F22Rik	2	0	0	0	2	0	4	2	3	16	7	1
4930583I09Rik	90	66	97	68	90	59	0	1	0	5	2	0
4930583K01Rik	0	0	2	0	0	0	0	1	0	4	41	6
4930586N03Rik	53	40	0	22	59	39	12	0	7	12	16	14
4930588G17Rik	2	4	2	4	2	0	0	0	0	10	4	4
4930588K23Rik	2	0	0	0	9	0	0	0	0	34	20	33
4930590H14Rik	0	0	0	0	0	0	0	0	0	0	0	0
4930590J08Rik	2	0	22	21	11	6	12	43	26	61	121	27
4930593C16Rik	0	0	0	0	0	4	1	1	1	24	25	7
4930594M17Rik	0	0	0	0	0	0	0	0	0	0	0	0
4930594M22Rik	0	0	0	0	0	0	5	0	0	0	0	0
4930595D18Rik	0	10	2	3	9	0	11	5	1	14	50	15
4930595O18Rik	0	0	0	0	0	0	0	0	0	0	0	0
4930596D02Rik	0	0	0	0	0	0	0	0	0	0	0	0
4930597A21Rik	0	0	0	0	0	0	0	0	0	0	0	1
4930597O21Rik	53	31	68	76	61	45	12	5	6	14	44	18
4930598N05Rik	340	178	147	176	130	187	223	103	99	610	505	658
4930599N23Rik	26	5	12	92	60	14	22	18	22	69	45	26
4931403E22Rik	24	10	10	10	2	10	24	2	0	34	13	13
4931403G20Rik	0	0	0	0	0	0	0	0	0	0	0	0
4931403M11Rik	7	0	2	9	3	6	2	0	0	9	0	0
4931406B18Rik	7	0	0	0	0	0	0	0	0	10	13	10
4931406C07Rik	739	608	768	675	891	420	246	161	451	731	257	167
4931406G06Rik	2	0	0	13	4	2	2	2	6	37	24	30
4931406P16Rik	2847	2437	2509	3382	3516	2497	928	670	550	1107	986	530
4931412I15Rik	0	0	0	0	0	0	0	0	0	0	0	0
4931413I07Rik	0	3	6	0	0	0	231	128	125	67	71	83
4931413K12Rik	0	0	0	0	0	0	0	0	0	0	0	0
4931414P19Rik	35	33	51	36	33	27	211	44	260	117	137	89
4931415C17Rik	662	210	1044	236	119	246	138	41	89	145	91	511
4931417E11Rik	0	0	0	0	0	0	0	0	0	0	0	0
4931428F04Rik	48	45	21	80	85	63	8	16	9	6	19	38
4931429L15Rik	0	0	4	15	0	0	1	3	0	11	8	6
4931429P17Rik	84	138	145	142	188	110	10	6	1	19	10	1
4931431B13Rik	0	0	0	0	0	0	0	0	0	0	0	0
4931431F19Rik	0	0	0	0	0	0	0	0	0	0	0	0
4931440F15Rik	0	0	0	0	0	0	0	0	0	0	0	0
4931440J10Rik	4	0	3	0	37	12	10	4	10	64	98	21
4932411E22Rik	31	43	54	23	48	66	26	3	2	3	4	35
4932411K12Rik	189	155	130	217	227	240	12	6	8	32	19	18
4932412D23Rik	123	57	91	36	17	25	4	13	37	33	41	21
4932413F04Rik	0	0	0	0	0	0	0	0	0	0	0	0
4932414J04Rik	0	0	2	0	0	0	2	0	0	0	0	0
4932415D10Rik	0	0	0	0	0	0	0	0	0	0	0	0
4932415M13Rik	0	0	0	8	0	0	5	3	6	2	1	1
4932416K20Rik	0	0	0	0	0	0	0	0	0	0	0	0
4932431L22Rik	0	0	0	0	0	0	0	0	0	0	0	0
4932431P20Rik	24	183	74	44	22	39	41	69	37	49	46	58
4932435O22Rik	21	71	20	71	12	38	7	8	35	23	26	13
4932438H23Rik	7	3	4	31	22	14	47	36	65	106	93	44
4932442E05Rik	0	0	0	0	0	0	0	0	0	0	0	0
4932443I19Rik	7	1	5	3	16	1	10	7	1	51	21	17
4932443L11Rik	63	16	19	9	24	36	13	0	4	16	15	11
4932702P03Rik	0	0	0	0	0	0	0	0	0	0	0	0
4933400C23Rik	11	9	0	0	2	0	0	1	0	0	0	0
4933401J01Rik	0	0	0	0	0	0	7	0	0	5	23	43
4933402C05Rik	0	0	0	0	0	0	0	0	0	0	0	0
4933402C06Rik	0	0	0	0	7	0	0	0	0	0	0	0
4933402J07Rik	0	0	0	0	2	0	0	0	0	6	4	3
4933402N03Rik	0	0	0	0	0	0	0	0	0	0	0	0
4933402P03Rik	0	0	0	0	0	0	0	3	0	1	1	3
4933404I11Rik	0	0	0	0	0	0	0	8	12	34	19	41
4933404K08Rik	0	0	0	0	0	0	0	0	0	0	0	0
4933405E24Rik	1	3	2	10	2	0	1	0	0	20	21	0
4933405L10Rik	13	0	20	0	4	6	0	5	12	5	3	2
4933405O20Rik	0	0	0	0	0	0	0	0	0	0	0	0
4933406C10Rik	144	161	208	384	470	272	21	7	9	126	72	50
4933406F09Rik	0	2	0	0	0	0	0	0	0	0	1	1
4933406G16Rik	260	100	175	110	100	76	0	0	3	35	0	18
4933406I18Rik	2	12	0	0	12	5	4	4	2	34	19	27
4933406J10Rik	0	0	0	0	0	0	0	0	0	0	0	0
4933406K04Rik	19	17	28	83	4	33	0	0	1	0	1	6
4933406L23Rik	0	0	0	0	0	0	0	0	0	0	0	0
4933406P04Rik	0	0	6	0	0	0	6	17	13	34	65	30
4933407I08Rik	0	0	0	0	0	0	0	0	0	0	0	0
4933408B17Rik	50	31	40	50	59	29	191	116	119	72	88	68
4933408J17Rik	2	2	0	13	17	3	3	0	1	2	23	5
4933408N05Rik	0	0	0	0	0	0	0	0	0	0	0	0
4933411G06Rik	0	0	0	0	0	0	0	0	0	0	0	0
4933411K16Rik	0	0	0	0	0	0	0	0	0	0	0	0
4933411O13Rik	0	0	0	0	0	0	0	0	0	0	0	0
4933412A08Rik	35	34	28	21	24	2	0	0	0	0	1	0
4933412E24Rik	0	0	0	0	0	0	0	0	0	0	0	0
4933412L11Rik	0	0	0	0	0	0	0	0	0	0	0	0
4933413C19Rik	0	0	0	0	0	0	0	0	0	0	0	0
4933413G19Rik	0	0	0	0	0	0	0	0	0	0	0	0
4933413J09Rik	444	330	523	439	655	401	78	28	59	95	94	86
4933413L06Rik	0	0	0	0	0	0	0	0	0	0	0	0
4933414I15Rik	0	0	0	0	0	0	0	0	0	0	0	0
4933415A04Rik	7	0	0	10	2	0	241	99	116	38	50	41
4933416C03Rik	0	0	0	0	0	0	0	0	0	0	0	0
4933416M07Rik	0	0	0	0	0	0	0	0	0	0	0	0
4933417A18Rik	57	104	24	10	328	4	162	6	6	22	8	14
4933417D19Rik	0	0	0	0	0	0	0	0	0	0	0	0
4933417O13Rik	0	0	0	0	0	0	0	0	0	0	0	0
4933421I07Rik	0	0	0	0	0	0	0	0	0	0	0	0
4933423L19Rik	0	0	0	0	0	0	0	0	0	0	0	0
4933424L21Rik	4	0	2	94	39	2	60	11	5	34	10	67
4933425D22Rik	0	0	0	0	0	0	0	0	0	0	0	0
4933425L06Rik	108	95	62	159	39	57	9	0	6	9	7	24
4933426K07Rik	0	0	0	0	0	0	0	0	0	0	0	0
4933427D06Rik	40469	33781	34531	51301	49168	32916	565	502	399	1034	714	442
4933427D14Rik	103	133	112	100	119	103	115	53	95	58	84	52
4933427E11Rik	0	0	0	0	0	0	0	0	0	0	0	1
4933427E13Rik	239	305	243	413	349	333	88	38	71	46	15	13
4933427G17Rik	890	869	1083	1308	803	1104	103	40	69	192	180	160
4933428G20Rik	0	0	0	0	0	0	0	0	0	0	0	0
4933428P19Rik	0	0	0	0	0	0	0	0	3	1	4	1
4933430H16Rik	0	0	0	0	0	0	7	0	0	0	1	0
4933430L12Rik	0	0	0	0	0	0	0	0	0	0	0	0
4933430M04Rik	0	0	0	0	0	0	0	0	0	0	0	0
4933430N04Rik	0	0	0	3	0	0	0	0	0	40	1	0
4933431C10Rik	0	0	0	0	0	0	0	0	0	0	0	0
4933431G14Rik	0	0	0	0	0	0	0	0	0	0	0	0
4933431K14Rik	0	12	4	3	0	0	1	0	0	3	18	55
4933431K23Rik	22	8	23	23	15	40	79	46	54	13	47	21
4933431M02Rik	0	5	4	3	0	0	0	0	0	0	1	0
4933432K03Rik	1179	1094	946	1576	1625	1557	59	50	73	613	471	374
4933433F19Rik	4	0	0	0	0	2	0	0	0	5	1	0
4933433G15Rik	0	5	8	5	0	9	65	39	71	87	54	38
4933434M16Rik	145	159	134	127	65	38	14	13	6	1	0	0
4933435G04Rik	0	0	2	19	2	0	0	0	0	0	0	0
4933436F18Rik	0	0	0	0	0	0	0	0	0	0	0	0
4933436H12Rik	0	0	0	0	0	0	0	1	0	6	7	0
4933438A12Rik	20	3	24	5	11	27	0	0	6	0	0	0
4933439C10Rik	0	0	0	0	0	0	0	0	0	0	0	0
4933439N06Rik	0	0	0	0	0	0	0	0	0	0	0	0
4933440J02Rik	11	12	6	28	2	16	0	4	4	6	3	0
4933440M02Rik	44	31	64	0	65	16	168	131	90	585	320	353
4933440N22Rik	0	0	0	0	0	0	0	0	0	0	0	0
5-Mar	13385	10289	12054	13034	9951	7981	1682	1584	1568	2242	2220	1666
5-Sep	0	0	0	0	0	2	0	0	1	0	2	6
5031414D18Rik	372	361	345	235	331	390	14	18	10	35	33	11
5031415H12Rik	0	0	0	0	0	0	0	0	0	0	0	0
5031434C07Rik	0	0	0	0	0	0	0	0	0	0	0	0
5031439G07Rik	284	362	321	257	603	210	258	371	489	277	284	186
5033403F01Rik	0	0	0	0	4	0	0	0	0	0	0	0
5033426O07Rik	0	0	0	0	0	0	0	0	0	0	0	0
5033428I22Rik	0	0	4	0	4	1	0	0	1	5	7	4
5033430I15Rik	0	0	0	0	7	0	0	0	0	4	7	6
5330406M23Rik	0	0	0	0	0	0	0	0	0	0	0	0
5330411O13Rik	4	5	0	0	2	16	7	3	1	2	5	15
5330413D20Rik	0	0	0	0	0	0	0	1	0	0	0	0
5330416C01Rik	0	0	0	0	0	4	17	36	16	35	36	32
5330417H12Rik	0	0	0	0	0	0	0	0	0	0	0	0
5330426L24Rik	0	7	0	0	0	0	0	0	0	0	4	3
5330429C05Rik	0	0	0	0	0	0	0	0	0	0	1	0
5330437M03Rik	0	0	0	0	0	0	0	0	0	0	0	0
5330438D12Rik	51	38	44	69	105	70	48	74	57	41	17	28
5330439A09Rik	2	0	0	0	0	0	12	0	0	0	0	0
5330439B14Rik	0	0	0	0	0	0	0	0	0	0	0	0
5330439K02Rik	139	86	107	350	188	276	47	29	36	53	98	75
5430400D12Rik	2	0	0	5	17	10	35	29	11	76	57	52
5430401F13Rik	9	0	10	3	9	0	3	8	1	0	0	1
5430402O13Rik	2	3	2	6	13	10	0	1	2	1	1	0
5430419D17Rik	0	0	0	0	0	0	0	0	0	0	0	0
5430427M07Rik	0	0	0	0	0	0	0	0	0	0	0	0
5430434F05Rik	0	0	0	0	0	0	0	0	0	0	0	0
5530400C23Rik	0	0	0	0	0	0	0	0	0	0	0	0
5530401A14Rik	0	0	0	0	0	0	0	0	0	0	0	0
5730403I07Rik	370	388	403	436	358	222	21	11	23	77	82	73
5730420D15Rik	0	17	4	10	10	2	10	4	10	42	39	38
5730422E09Rik	0	0	0	0	0	0	0	0	0	0	0	0
5730435O14Rik	0	0	0	0	0	0	0	0	0	0	0	0
5730455P16Rik	101	34	54	91	92	92	494	371	496	113	113	97
5730507C01Rik	441	349	353	336	185	351	162	36	132	137	42	72
5730522E02Rik	1284	978	1209	947	604	766	811	569	507	2868	1939	2404
5730585A16Rik	0	0	0	0	0	0	0	0	0	0	2	0
5730596B20Rik	0	0	0	0	0	0	0	0	0	0	0	0
5830405F06Rik	0	0	0	0	0	0	0	0	0	0	0	0
5830411N06Rik	20	10	16	90	91	80	5	4	1	0	3	24
5830418P13Rik	293	208	320	243	188	154	101	24	35	36	27	29
5830432E09Rik	0	0	0	0	0	0	0	0	0	0	0	0
5830444F18Rik	0	0	0	0	0	0	0	0	0	0	0	0
5830454E08Rik	11	0	8	21	13	12	14	6	20	2	9	1
5830462I19Rik	0	0	0	0	0	0	0	0	0	0	0	0
5830468F06Rik	0	0	0	0	0	0	0	0	0	0	0	0
5930403N24Rik	96	17	32	64	47	43	10	3	0	26	62	38
5930422O12Rik	0	0	0	0	0	0	0	0	0	0	1	1
5930430L01Rik	0	0	0	0	0	0	0	0	0	0	0	0
5930435M05Rik	20	29	30	12	25	22	8	0	0	7	2	4
6-Mar	6250	8608	7201	5932	6438	5602	442	352	457	702	552	289
6030408B16Rik	7	3	0	0	15	2	27	27	32	19	2	28
6030419C18Rik	0	0	0	0	0	0	1	4	0	5	7	10
6030442E23Rik	0	0	0	0	0	0	0	0	0	0	0	0
6030452D12Rik	7	0	2	0	0	4	4	1	3	7	9	4
6030458C11Rik	9437	7477	8103	12160	9438	9773	397	462	322	483	385	227
6030468B19Rik	0	2	0	0	0	0	232	159	182	69	66	66
6030469F06Rik	0	0	2	0	0	4	1	1	0	0	0	0
6230400D17Rik	142	196	241	217	281	179	129	51	43	132	79	53
6330403K07Rik	0	0	0	3	4	8	7	2	0	13	27	34
6330403N20Rik	0	0	0	0	0	0	0	0	0	0	0	0
6330408A02Rik	28	90	90	92	108	42	35	5	36	53	97	115
6330415B21Rik	0	0	0	0	0	0	0	0	0	0	0	0
6330419E04Rik	0	0	0	0	0	0	0	0	0	0	0	0
6430511E19Rik	0	0	0	0	0	0	0	0	0	0	0	0
6430531B16Rik	0	0	0	0	0	0	0	0	0	0	0	0
6430548M08Rik	0	0	0	0	0	0	0	0	0	0	0	0
6430562O15Rik	0	0	0	0	0	0	0	0	0	0	0	0
6430571L13Rik	0	2	0	0	7	0	4	0	1	16	8	3
6430573F11Rik	315	276	196	253	261	273	520	91	195	496	393	226
6430584L05Rik	0	1	0	10	4	0	0	3	0	0	0	0
6530401F13Rik	13	0	12	3	0	4	19	3	15	24	21	5
6530409C15Rik	0	0	2	0	0	0	7	5	1	12	19	29
6530411M01Rik	70	38	75	76	33	28	3	0	0	13	1	0
6530437J22Rik	0	0	0	0	0	0	0	0	0	0	0	0
6720427I07Rik	0	1	0	0	0	0	83	52	22	112	50	63
6720469O03Rik	3	0	0	0	0	0	0	0	0	0	5	0
6720489N17Rik	2055	1265	1507	4359	1581	2299	1514	711	832	714	599	383
6820431F20Rik	97	13	30	64	48	17	82	112	68	62	48	33
7-Sep	1926	1506	1560	4326	2726	2856	942	1421	1204	410	361	201
7330404K18Rik	0	0	0	0	0	0	0	0	0	0	0	0
7420426K07Rik	11733	10325	9599	19382	16641	19127	198	114	72	927	479	464
7530416G11Rik	0	3	0	0	0	0	0	0	0	0	1	2
7630403G23Rik	4	2	8	0	2	2	0	0	0	3	0	0
8-Mar	282	239	182	178	223	187	79	52	60	92	68	47
8-Sep	0	10	10	0	22	4	4	8	9	28	52	50
8030423J24Rik	0	0	0	0	0	0	6	0	1	0	0	0
8030453O22Rik	0	0	0	0	0	0	0	0	0	0	0	0
8030462N17Rik	3623	2817	2870	3832	2980	2982	829	659	1143	634	534	624
8430408G22Rik	0	0	0	0	0	0	0	0	0	0	0	0
8430419K02Rik	0	0	0	0	0	0	0	0	0	1	48	4
8430423G03Rik	0	0	0	0	0	0	0	0	0	0	0	0
8430429K09Rik	539	563	642	474	415	292	187	91	105	214	158	186
9-Mar	33	61	8	41	37	29	34	61	52	21	13	13
9-Sep	29	23	51	38	293	135	66	28	19	100	138	177
9030407P20Rik	11	0	0	0	4	0	0	1	5	0	8	1
9030612E09Rik	0	0	0	0	0	0	0	0	0	0	10	19
9030616G12Rik	0	0	0	0	0	0	0	0	0	0	0	0
9030617O03Rik	33	7	30	51	22	15	28	2	16	16	25	23
9030619P08Rik	0	0	0	0	0	0	0	0	0	0	0	0
9030624G23Rik	129	157	200	201	201	157	179	56	66	153	165	137
9030624J02Rik	2555	2050	1872	2441	2630	2122	133	132	111	281	323	111
9130008F23Rik	0	0	0	0	11	0	4	30	25	6	17	28
9130011E15Rik	1524	1277	1401	1481	1192	1081	1089	793	863	895	502	389
9130015G15Rik	0	0	0	0	0	0	0	0	0	0	0	0
9130017K11Rik	9	6	5	19	18	4	4	1	5	9	31	16
9130019O22Rik	13	5	22	22	26	12	1	3	3	1	14	17
9130019P16Rik	107	81	94	121	100	33	247	66	145	79	94	214
9130023H24Rik	1118	898	1148	1883	1321	1765	384	336	267	173	119	150
9130204K15Rik	1388	1131	1358	1563	1597	1429	403	165	189	549	457	272
9130208D14Rik	0	0	0	0	0	0	0	0	0	0	0	0
9130213A22Rik	0	0	0	0	0	0	0	0	0	0	0	0
9130221F21Rik	0	0	0	0	0	0	0	0	0	1	1	0
9130221H12Rik	0	0	0	0	0	0	0	0	0	0	0	0
9130230N09Rik	0	0	0	0	0	0	0	0	0	0	0	0
9130401M01Rik	25	25	19	31	43	27	77	88	86	11	18	6
9130409J20Rik	0	0	0	0	0	0	0	1	1	1	1	4
9230009I02Rik	0	0	0	5	0	0	0	0	0	0	0	0
9230019H11Rik	128	180	165	425	203	289	49	1	4	82	11	30
9230020A06Rik	419	450	358	516	651	426	41	11	5	82	55	28
9230104M06Rik	2	0	0	0	2	0	4	0	3	15	6	8
9230105E05Rik	0	0	0	0	0	0	0	0	0	0	0	0
9230106D20Rik	7	13	4	8	20	15	0	0	7	1	26	8
9230109A22Rik	0	3	0	0	0	0	0	0	0	0	0	0
9230110C19Rik	3554	1923	2130	5781	3843	4619	342	194	244	1037	568	565
9230110F15Rik	0	2	0	0	7	0	10	0	0	11	15	2
9230112D13Rik	2	3	10	8	4	0	94	32	34	12	32	13
9230113P08Rik	24	14	18	71	40	22	0	0	0	1	3	5
9230117E06Rik	0	0	0	0	0	0	0	0	0	0	0	0
9330020H09Rik	0	0	0	0	0	0	0	0	0	0	0	0
9330102E08Rik	4412	4934	4277	7860	5927	5073	230	42	121	298	198	157
9330104G04Rik	55	28	28	41	46	46	18	12	4	12	8	15
9330111N05Rik	47	5	13	56	26	12	669	150	425	70	86	35
9330118I20Rik	0	0	0	0	0	0	0	1	2	0	0	0
9330132A10Rik	0	0	0	0	0	0	0	0	0	0	0	0
9330136K24Rik	11	0	2	0	1	0	28	26	10	34	40	12
9330151L19Rik	7	0	2	3	2	10	53	54	51	37	23	25
9330154J02Rik	4	0	2	3	9	0	1	0	1	75	69	15
9330154K18Rik	0	0	0	0	0	0	0	0	0	0	0	0
9330158H04Rik	2	4	1	0	7	19	0	1	0	0	3	0
9330159F19Rik	13	0	0	0	22	0	0	0	1	0	1	3
9330159M07Rik	41	28	6	67	30	76	607	430	392	709	214	219
9330160F10Rik	0	0	0	0	4	10	101	23	37	63	125	67
9330161L09Rik	0	5	4	0	0	0	0	1	6	0	0	0
9330162012Rik	7	5	0	12	10	8	0	0	0	2	1	0
9330162G02Rik	2	0	0	0	0	0	30	13	15	9	8	25
9330171B17Rik	0	0	0	0	0	0	0	0	0	0	0	0
9330175E14Rik	868	1026	1019	585	549	580	61	42	32	166	72	75
9330179D12Rik	2	0	6	3	12	4	0	1	1	15	27	12
9330182O14Rik	0	0	0	0	0	0	0	0	0	0	0	0
9430002A10Rik	0	0	0	0	11	4	0	3	0	7	0	1
9430018G01Rik	0	0	0	0	0	0	0	0	0	0	0	0
9430020K01Rik	191	76	158	608	490	292	471	567	338	1376	1015	1070
9430037G07Rik	25	4	15	19	15	1	266	195	187	413	80	97
9430038I01Rik	2594	2444	3102	2211	2262	2012	2303	1780	1989	767	749	550
9430041J12Rik	130	83	73	91	89	126	1	9	11	51	50	21
9430053O09Rik	0	0	0	0	0	0	0	0	0	0	0	0
9430062P05Rik	0	0	0	0	0	0	0	0	0	8	0	1
9430064I24Rik	0	0	0	0	0	0	0	0	0	0	0	0
9430065F17Rik	7	3	5	19	10	6	23	8	5	9	14	15
9430069I07Rik	0	0	0	0	0	0	0	0	0	0	0	0
9430073C21Rik	53	33	55	80	33	47	0	2	0	12	0	0
9430076C15Rik	108	93	68	248	524	183	62	30	50	235	217	116
9430091E24Rik	539	667	623	567	585	414	893	680	740	519	406	516
9430092D12Rik	0	0	0	0	0	0	0	0	0	0	0	0
9430098F02Rik	0	0	0	0	0	0	0	0	0	0	0	0
9530003J23Rik	0	0	0	0	0	0	0	0	0	2	2	4
9530003O04Rik	0	0	0	0	0	0	0	0	0	0	0	0
9530013L04Rik	0	0	0	0	0	0	0	0	0	0	0	0
9530018H14Rik	0	0	0	5	0	0	0	0	0	0	9	0
9530026P05Rik	860	545	752	1801	1029	1002	55	17	38	67	59	23
9530036M11Rik	0	0	0	0	0	0	0	0	0	0	0	0
9530052E02Rik	0	3	4	8	0	12	72	12	28	15	39	10
9530053A07Rik	20	3	15	30	1	0	11	23	23	37	35	39
9530059O14Rik	47	102	18	155	349	238	456	317	183	1458	878	917
9530062K07Rik	31	2	10	69	14	11	36	17	15	39	20	29
9530068E07Rik	6643	5834	5565	8097	6157	5819	341	435	316	684	798	361
9530077C05Rik	11	18	12	30	29	18	356	189	350	285	171	177
9530078K11Rik	0	0	0	0	0	0	0	0	0	0	0	0
9530082P21Rik	9	24	18	46	17	19	50	40	35	67	57	65
9530085L11Rik	0	0	0	0	0	0	0	0	0	0	0	0
9530085P06Rik	0	0	0	0	0	0	0	0	0	0	0	0
9530086O07Rik	0	0	0	0	0	0	0	0	0	0	0	0
9630013K17Rik	0	0	0	0	0	0	0	0	0	0	0	0
9630041A04Rik	0	0	0	0	0	0	0	0	0	0	0	0
9830107B12Rik	0	0	0	3	2	1	0	8	2	18	2	23
9830147E19Rik	9	15	14	6	1	5	27	28	49	63	47	48
9930004E17Rik	0	1	4	10	2	0	0	0	0	1	4	1
9930012K11Rik	128	56	80	282	387	189	80	145	82	69	28	37
9930014A18Rik	0	0	0	0	0	0	0	0	0	0	0	0
9930021J03Rik	31	93	28	109	184	45	249	187	179	311	194	333
9930022D16Rik	0	0	0	0	0	0	0	0	0	0	6	0
9930038B18Rik	689	637	764	1088	1201	964	22	16	19	54	84	36
9930111J21Rik1	0	0	0	0	0	0	0	0	0	0	0	0
9930111J21Rik2	0	0	0	0	0	0	0	0	0	0	0	0
9930120I10Rik	0	0	0	0	0	0	0	0	0	0	0	0
A030012G06Rik	0	0	0	0	0	0	0	0	0	0	0	0
A130014A01Rik	0	0	0	0	0	0	0	0	0	0	0	0
A130023I24Rik	0	0	0	0	0	0	0	0	0	0	0	0
A130051J06Rik	89	192	140	80	208	92	7	1	2	10	20	12
A130057D12Rik	0	3	0	0	4	0	4	4	1	8	9	11
A1bg	953	804	842	725	948	826	56	36	42	142	141	65
A1cf	0	0	0	0	0	0	1	0	1	0	0	1
A230004M16Rik	19	9	9	36	4	15	3	3	1	14	0	1
A230006K03Rik	152	133	156	415	194	248	3	3	0	2	23	4
A230009B12Rik	0	0	0	0	0	0	0	0	0	0	0	0
A230028O05Rik	2	10	0	21	0	2	0	0	0	1	1	0
A230046K03Rik	510	514	418	100	165	102	126	246	104	43	60	24
A230050P20Rik	0	0	0	0	4	0	1	1	1	8	8	1
A230052G05Rik	0	3	0	0	0	0	0	0	0	0	0	1
A230056P14Rik	4	21	8	21	17	18	7	58	15	56	40	49
A230060F14Rik	2	2	0	0	0	14	3	0	0	0	3	0
A230065H16Rik	0	0	0	0	0	2	0	0	0	3	5	3
A230065N10Rik	0	0	0	0	0	0	0	0	0	0	0	0
A230072I06Rik	0	0	0	0	0	10	0	0	0	0	0	0
A230077H06Rik	0	0	0	0	0	6	12	6	1	0	3	0
A230083G16Rik	81	137	60	15	21	92	281	38	138	17	41	49
A230087F16Rik	45	43	15	86	69	138	56	13	15	15	33	27
A230103J11Rik	0	0	6	8	17	4	12	7	28	43	31	30
A230103L15Rik	0	0	0	0	0	0	0	0	0	0	0	0
A230107N01Rik	0	7	0	0	0	6	0	3	0	7	0	0
A26c2	9	29	32	41	22	35	96	42	75	113	88	81
A2m	0	2	0	0	0	6	5	0	1	0	0	0
A330008L17Rik	9	0	2	5	0	18	165	85	93	71	41	93
A330009N23Rik	1477	874	1016	1612	1704	1238	58	41	46	115	116	92
A330017A19Rik	0	0	0	0	4	0	8	11	14	17	28	15
A330032B11Rik	0	0	0	0	0	0	0	0	0	0	0	0
A330033J07Rik	343	173	251	370	333	300	63	48	35	118	183	138
A330035P11Rik	82	55	46	78	64	33	6	7	4	19	8	16
A330040F15Rik	59	37	27	59	53	79	9	0	0	20	10	3
A330041J22Rik	0	0	0	0	0	0	7	0	0	0	0	0
A330044P14Rik	4	0	0	0	4	0	1	1	1	1	1	3
A330048O09Rik	2	2	0	3	13	0	0	0	0	0	8	0
A330074H02Rik	0	0	0	0	0	0	0	0	0	0	0	0
A330074K22Rik	0	0	0	0	0	0	0	0	0	0	0	0
A330076H08Rik	0	0	0	0	0	0	43	0	6	3	17	18
A330087D11Rik	0	0	0	0	0	0	0	0	0	0	0	0
A330093E20Rik	2772	2294	2459	3230	2164	2427	61	24	49	369	337	207
A330094K24Rik	21	20	14	24	31	24	9	13	7	33	9	21
A330102I10Rik	4	9	0	10	4	0	2	0	0	0	38	0
A430010J10Rik	4	2	36	3	18	29	119	15	24	10	94	15
A430027C01Rik	0	0	0	0	0	0	0	0	0	0	0	0
A430035B10Rik	0	0	0	0	0	0	0	0	0	0	0	0
A430046D13Rik	700	517	497	657	486	443	141	57	60	116	65	77
A430057M04Rik	4	2	0	10	9	9	9	0	1	5	2	12
A430060F13Rik	0	2	0	0	0	2	1607	1014	1080	375	504	513
A430078G23Rik	24	28	28	19	61	39	4	13	8	0	12	4
A430078I02Rik	0	0	0	5	22	6	17	28	8	13	30	4
A430093F15Rik	366	212	214	207	258	298	16	23	11	68	110	47
A430108G06Rik	0	0	0	21	15	31	16	3	4	5	10	0
A4galt	608	634	543	449	673	404	1382	706	835	1053	770	831
A4gnt	101	137	58	123	48	117	2	10	19	8	3	4
A530016L24Rik	0	14	0	0	9	0	0	0	0	13	1	0
A530017D24Rik	0	0	1	0	8	2	0	0	0	13	9	7
A530021J07Rik	270	117	167	150	167	138	29	8	10	59	53	23
A530030E21Rik	22	0	0	10	13	0	0	0	0	0	2	0
A530053G22Rik	7	5	2	3	7	16	39	15	23	3	1	15
A530064D06Rik	8	9	33	4	8	25	30	89	51	7	26	28
A530064N14Rik	0	0	0	0	0	0	0	0	0	0	0	0
A530076I17Rik	0	0	0	0	0	0	0	0	0	0	3	1
A530083I20Rik	15	3	0	3	7	5	0	3	3	2	1	1
A530084C06Rik	0	0	2	0	7	0	0	0	0	8	0	7
A530095I07Rik	0	0	0	0	0	0	0	0	0	0	0	0
A530099J19Rik	0	0	0	0	0	0	0	0	0	0	0	0
A630009H07Rik	0	0	0	0	0	0	0	0	0	0	0	0
A630010A05Rik	1034	797	826	1630	1282	1534	262	109	209	906	514	470
A630014C17Rik	0	0	7	0	1	2	0	0	1	2	0	6
A630023A22Rik	0	0	0	1	11	2	0	5	4	1	11	11
A630052C17Rik	7	2	0	5	0	8	81	92	30	43	5	28
A630072L19Rik	0	0	0	0	0	0	0	0	0	0	0	0
A630073D07Rik	0	0	6	0	0	0	0	0	0	0	0	0
A630091E08Rik	2	11	11	24	7	4	80	19	20	64	38	80
A630095E13Rik	2164	1708	1724	3054	1804	2138	74	56	64	196	98	157
A730017C20Rik	15	5	4	22	15	23	8	6	0	16	18	25
A730018C14Rik	2	3	0	3	0	0	4	1	0	11	21	17
A730020E08Rik	0	0	0	0	0	0	0	0	0	5	0	0
A730045E13Rik	12	0	0	10	7	18	911	245	180	2829	1910	3227
A730049H05Rik	0	0	0	0	0	0	0	0	0	0	0	0
A730056A06Rik	0	2	6	0	0	12	3	6	1	43	64	46
A730060N03Rik	0	0	0	0	0	0	0	0	0	1	42	4
A730061H03Rik	0	0	0	0	0	0	0	0	0	2	0	0
A730062M13Rik	0	0	0	0	0	0	0	0	0	0	0	0
A730071L15Rik	24	18	11	42	46	30	2	2	8	12	28	8
A730081D07Rik	98	87	46	94	124	148	78	61	73	101	114	74
A730082K24Rik	11882	6837	6322	10074	7994	8242	263	144	160	488	287	309
A730085K08Rik	20	17	0	13	7	0	0	5	0	66	46	38
A730094K22Rik	0	3	0	0	0	0	0	0	0	0	1	2
A730098A19Rik	32	12	14	14	18	6	8	4	5	9	9	6
A830005F24Rik	14	4	16	23	9	9	1	0	6	7	3	3
A830009L08Rik	2	0	0	3	0	2	11	7	3	1	0	0
A830011K09Rik	0	0	0	0	0	0	0	0	0	0	0	0
A830019P07Rik	2	3	0	0	0	19	0	0	1	1	1	4
A830031A19Rik	0	0	6	0	0	0	1	0	12	37	38	28
A830035A12Rik	13	2	18	23	21	15	72	29	24	83	55	106
A830036E02Rik	56	98	45	73	53	44	0	3	7	18	1	5
A830039N20Rik	0	0	0	0	0	0	0	0	0	0	0	0
A830052D11Rik	0	9	2	0	0	0	3	2	1	7	6	0
A830073O21Rik	2	5	2	23	2	6	1	1	0	6	0	2
A830082K12Rik	1	64	160	33	0	4	49	15	135	258	12	196
A930001C03Rik	0	0	0	0	0	0	12	5	2	19	0	6
A930002H02Rik	0	0	0	0	0	0	0	0	0	0	0	0
A930002H24Rik	6	0	0	0	0	0	0	0	0	4	0	3
A930003A15Rik	0	0	0	0	0	0	12	18	8	0	0	0
A930006K02Rik	33	31	44	113	167	93	54	36	26	40	35	20
A930006L05Rik	0	0	0	0	0	0	0	0	0	0	0	0
A930007I19Rik	29	2	2	36	9	14	8	14	16	17	44	9
A930009A15Rik	0	0	0	0	0	0	0	0	0	0	0	0
A930012L18Rik	0	0	0	0	0	0	0	0	0	0	0	0
A930014E10Rik	7	0	6	0	0	0	188	30	101	261	205	175
A930015D03Rik	19	17	22	36	69	80	396	165	171	346	224	346
A930016O22Rik	0	0	0	0	0	0	0	0	0	0	0	0
A930017K11Rik	0	0	0	0	0	0	0	0	0	0	0	0
A930017M01Rik	222	74	131	253	84	53	1	0	2	5	1	0
A930018M24Rik	0	0	0	0	0	0	5	0	5	2	0	4
A930024N18Rik	2	0	16	3	28	4	0	0	0	5	15	3
A930029G22Rik	4	0	0	18	3	14	41	18	14	71	43	40
A930030B08Rik	0	0	0	0	0	0	0	0	0	0	0	0
A930032L01Rik	0	0	0	0	0	0	0	0	0	0	0	0
A930033H14Rik	0	0	0	0	0	0	0	0	0	0	0	0
A930035D04Rik	0	0	0	0	0	0	0	0	0	0	0	0
A930036K24Rik	0	0	0	0	4	4	0	2	0	8	7	8
A930038B10Rik	13	13	12	15	7	17	16	21	12	30	56	32
AA386476	21	17	2	8	9	17	11	9	7	34	22	22
AA413626	0	0	0	0	0	0	0	0	0	0	0	0
AA465934	25	22	35	64	40	35	263	98	97	131	54	80
AA474408	0	0	0	0	0	0	0	0	0	0	0	0
AA543401	0	0	0	0	0	0	0	0	0	0	0	0
AA545190	25593	21944	24131	37819	21854	29639	672	515	608	3325	1354	2263
AA623943	54	55	77	62	26	48	1313	1000	541	1434	961	1340
AA672651	0	0	0	0	0	0	0	0	0	0	0	0
AA914427	0	0	0	0	11	4	35	2	1	15	11	6
Aaas	1640	1579	1906	1472	1287	1527	252	304	188	248	205	126
Aadat	141	104	76	189	184	158	8	3	1	33	36	20
Aaed1	454	814	1280	622	1539	927	1383	356	803	740	578	173
Aagab	873	748	772	843	1302	903	37	18	12	171	37	26
Aak1	681	628	831	1024	968	648	552	502	746	570	455	689
Aamdc	172	144	138	263	229	160	1475	795	947	543	388	419
Aanat	85	66	58	69	76	58	4	17	1	11	19	35
Aard	0	0	0	0	0	0	11	2	3	11	1	6
Aars	367	367	417	654	636	316	525	818	655	230	265	230
Aars2	18	33	385	28	50	16	6	13	16	27	12	8
Aarsd1	0	0	0	0	0	0	0	0	0	0	0	0
Aasdhppt	1008	777	903	1292	867	1103	196	174	157	121	37	93
Aass	1429	972	940	1409	1088	1047	63	36	57	91	71	16
Aatf	273	296	198	434	358	505	769	816	688	410	292	336
Aatk	4	3	2	15	0	19	10	5	18	39	72	96
AB124611	24	40	23	74	35	40	78	36	56	142	72	66
Abat	297	222	460	859	240	390	390	214	82	301	241	373
Abca13	1409	1292	1484	2586	1935	2001	417	378	301	645	297	389
Abca14	51	38	38	72	59	108	12	22	20	24	23	52
Abca15	89	112	73	103	28	84	46	14	10	10	23	12
Abca16	191	155	112	139	75	136	40	15	14	3	7	3
Abca17	197	32	50	54	39	20	317	197	198	390	473	258
Abca3	166	139	118	248	226	92	94	61	151	155	114	65
Abca5	179	94	129	151	52	146	28	29	29	40	29	36
Abca6	29	12	42	10	15	14	19	8	15	21	13	4
Abca7	0	10	0	18	7	2	5	7	7	76	65	72
Abca8a	2	9	12	13	7	18	7	3	5	2	0	12
Abca8b	24	29	42	3	15	6	7	2	2	5	0	7
Abca9	219	264	203	385	367	199	17	1	6	29	11	3
Abcb10	0	0	0	0	0	0	0	0	0	0	0	0
Abcb5	381	324	358	534	409	687	1300	601	664	1379	857	840
Abcc1	315	453	324	285	387	209	72	71	57	117	98	33
Abcc10	55	112	33	270	479	265	32	59	44	206	174	72
Abcc12	0	0	8	21	0	0	2	1	1	7	2	11
Abcc2	4	19	50	46	12	18	252	41	93	107	174	44
Abcc3	537	603	664	543	768	443	110	106	136	134	149	89
Abcc4	2055	1972	2809	3157	2259	2638	103	66	48	260	189	117
Abcc5	476	335	256	815	367	269	695	480	583	503	402	349
Abcc6	38	40	46	78	50	129	27	21	31	86	40	63
Abcc8	0	0	0	10	0	0	0	0	0	21	19	9
Abcc9	50	63	59	74	53	18	28	26	6	10	52	21
Abcd2	15	3	2	0	0	0	5	0	0	0	0	2
Abcd4	119	85	89	252	362	225	65	47	58	54	64	40
Abce1	865	541	633	933	543	680	1796	2010	2134	221	247	130
Abcf1	1035	1094	990	1032	1316	930	1229	1720	1765	348	455	286
Abcf3	4318	3511	2990	3624	4054	2519	419	433	518	467	474	212
Abcg1	1977	1737	1964	2491	2025	2204	54	19	30	168	165	112
Abcg2	2	0	12	0	2	0	14	10	5	0	1	12
Abcg4	9	3	0	0	4	2	5	16	24	35	38	17
Abcg5	0	0	0	0	0	0	0	0	0	1	3	5
Abcg8	4	17	0	3	0	2	2	0	0	0	1	4
Abhd10	531	436	406	539	387	423	70	62	44	67	59	53
Abhd12b	37	14	8	28	59	16	14	0	1	11	44	9
Abhd13	4280	6452	5886	4407	4029	2954	260	259	178	298	364	225
Abhd14a	97	54	44	87	111	78	26	13	9	72	27	40
Abhd14b	0	0	6	0	0	0	103	64	65	75	45	34
Abhd15	4	7	2	5	2	1	0	23	10	50	52	25
Abhd16a	1543	1901	2166	2523	2346	2507	56	72	95	116	203	79
Abhd17a	48	95	48	15	103	55	49	113	82	10	43	19
Abhd17b	3903	5039	4962	3283	3521	2323	585	327	371	496	287	254
Abhd17c	976	1600	1248	969	1365	859	531	318	337	397	284	293
Abhd2	822	998	979	877	942	672	268	125	168	117	194	137
Abhd3	1131	1088	1146	929	516	635	219	132	190	185	129	82
Abhd4	9644	7402	10015	14776	10994	13379	307	126	122	577	625	261
Abhd5	1156	753	927	1151	923	817	318	158	175	340	301	281
Abhd6	1934	1536	1319	2327	2140	2131	5950	6110	5366	3675	2523	2428
Abhd8	0	2	0	51	47	2	45	10	18	29	14	18
Abi3	0	0	0	0	0	0	2	0	0	1	2	3
Abi3bp	3256	2168	1822	3509	1969	2006	214	93	135	271	245	155
Ablim1	1661	1482	1552	2166	2064	1550	186	94	212	294	393	460
Ablim3	125	105	123	104	144	49	40	14	11	36	35	23
Abr	1842	2024	1628	814	1029	634	578	169	217	414	361	544
Abra	0	5	0	0	0	0	0	0	0	0	4	0
Abracl	14	21	20	9	25	37	35	11	18	36	12	35
Abt1	189	170	143	312	449	285	3033	2685	3174	1269	847	580
Abtb1	343	234	273	162	351	192	33	40	25	24	17	23
AC069308.1	0	0	0	0	0	0	0	0	0	0	0	0
AC087559.1	0	0	0	0	0	0	0	0	0	0	0	0
AC087559.2	0	0	0	0	0	0	0	0	0	0	0	0
AC087559.3	0	0	0	0	0	0	0	0	0	0	0	0
AC099760.1	0	0	0	0	0	0	0	0	0	0	0	0
AC099934.1	0	0	0	0	0	0	0	0	0	0	0	0
AC099934.2	0	0	0	0	0	0	0	0	0	0	0	0
AC102264.1	0	0	0	0	0	0	0	0	0	0	0	0
AC117232.1	0	0	0	0	0	0	0	0	0	0	0	0
AC117240.1	0	0	0	0	0	0	0	0	0	0	0	0
AC121821.1	0	0	0	0	0	0	0	0	0	0	0	0
AC122546.1	0	0	0	0	0	0	0	0	0	0	0	0
AC122844.1	0	0	0	0	0	0	0	0	0	0	0	0
AC122844.3	42	35	19	22	28	14	1	0	0	1	1	0
AC123873.1	0	0	0	0	0	0	0	0	0	0	0	0
AC123873.2	0	0	0	0	0	0	0	0	0	0	0	0
AC123873.3	13	12	15	15	14	13	0	0	0	0	0	0
AC124193.1	0	0	0	0	0	0	0	0	0	0	0	0
AC124457.1	0	0	0	0	0	0	0	0	0	0	0	0
AC124606.1	0	0	0	0	0	0	3	1	1	2	6	0
AC124606.2	7	0	2	8	9	4	318	136	127	168	129	80
AC125149.1	418	228	227	357	419	233	37	45	35	43	75	24
AC125149.2	0	0	8	4	2	0	30	10	20	31	10	24
AC125149.3	90	47	55	105	118	92	570	407	312	289	221	201
AC125149.4	12	12	4	8	13	1	327	206	128	286	203	85
AC125149.5	0	3	0	3	2	2	533	408	246	361	375	345
AC125178.1	0	0	0	0	0	0	0	0	0	0	0	0
AC125178.2	0	0	0	0	0	0	0	0	0	0	0	0
AC125178.3	0	0	0	0	0	0	0	0	0	0	0	0
AC126035.1	19296	12738	14070	21732	13079	15755	657	330	395	783	445	316
AC132444.1	486	389	457	377	405	368	876	947	584	336	622	504
AC132444.2	55	29	43	78	69	21	34	37	36	36	29	45
AC132444.3	2	2	0	3	0	1	12	29	10	10	14	5
AC132444.4	0	0	0	0	0	0	0	0	0	0	0	0
AC132444.5	81	59	56	164	69	96	112	66	80	133	81	87
AC132444.6	0	0	0	0	0	0	0	0	0	0	0	0
AC133095.1	0	0	0	0	0	0	0	0	0	0	0	0
AC133095.2	0	0	0	0	0	0	3	2	0	18	6	43
AC133103.1	88	90	45	113	141	68	3495	2140	2577	3938	2048	2394
AC133103.2	125	111	63	286	201	216	57	100	42	51	58	25
AC133103.3	4	22	8	8	0	2	0	2	0	0	1	1
AC133103.4	2	1	4	10	9	8	119	124	71	74	86	63
AC133103.5	50	16	42	64	34	34	1581	1223	721	1530	1296	1076
AC133103.6	0	3	0	9	0	4	32	10	15	17	15	17
AC133103.7	0	0	0	0	1	1	23	8	14	24	13	8
AC133189.1	0	0	0	0	0	0	0	0	0	0	0	0
AC136146.1	0	0	0	0	0	0	0	0	0	0	0	0
AC137678.1	0	0	0	0	0	0	0	0	0	0	0	0
AC139131.1	0	0	0	0	0	0	0	0	0	0	0	0
AC139186.1	0	0	0	0	0	0	0	0	0	0	0	0
AC140325.1	0	0	0	0	0	0	0	0	0	0	0	0
AC140325.2	0	0	0	0	0	0	0	0	0	0	0	1
AC140325.3	0	0	0	0	4	0	0	0	0	4	3	2
AC140325.4	0	0	0	0	0	0	0	0	0	10	2	1
AC140365.1	11	0	0	0	0	2	12	5	2	62	21	95
AC145392.1	0	0	0	0	0	0	0	0	0	0	0	0
AC147560.1	0	0	0	0	0	0	0	0	0	0	0	0
AC149057.2	0	0	0	0	0	0	0	0	0	0	0	0
AC149090.1	359	293	284	536	702	566	334	206	236	342	341	291
AC151286.1	0	0	0	0	0	0	0	0	0	0	0	0
AC151602.13	0	0	0	0	0	0	0	0	0	0	0	0
AC151602.15	0	0	0	0	0	0	112	71	72	124	88	120
AC151967.1	0	0	0	0	0	0	0	0	0	0	0	0
AC153872.1	0	0	0	0	0	0	0	0	0	0	0	0
AC154296.1	0	0	0	0	0	0	2	1	1	0	0	0
AC154540.1	0	0	0	0	0	0	0	0	0	0	0	0
AC155839.1	0	0	0	0	0	0	0	0	0	0	0	0
AC156953.1	0	0	0	0	0	0	0	0	0	0	0	0
AC157602.1	0	0	0	0	0	0	0	0	0	0	0	0
AC157822.1	0	0	0	0	0	0	0	0	0	0	0	0
AC157822.2	0	0	0	0	0	0	0	0	0	0	0	0
AC163611.1	0	0	0	0	0	0	0	5	0	2	3	11
AC163611.2	287	161	191	316	189	226	19	5	4	20	11	3
AC164084.1	132	147	135	217	162	137	12	6	5	55	42	41
AC164084.2	0	0	0	0	0	0	0	0	1	1	0	0
AC164084.3	0	0	0	0	0	0	0	0	0	0	0	0
AC165294.1	0	2	2	0	0	0	3	0	0	4	0	4
AC165294.2	0	0	0	0	0	0	0	0	0	0	0	0
AC165294.3	0	2	0	0	4	0	440	285	236	273	153	134
AC168977.1	988	557	891	800	860	684	11338	11312	7113	9048	8560	7780
AC168977.2	0	0	0	0	0	0	0	1	0	0	5	1
AC234645.1	0	0	0	0	0	0	0	0	0	0	0	0
Acaa1a	0	0	0	0	0	0	0	0	0	0	0	0
Acaa1b	14	17	2	30	9	27	4	1	0	47	23	13
Acaa2	160	119	136	187	256	182	21	21	36	15	58	35
Acaca	261	488	579	556	381	312	603	334	600	580	453	435
Acad11	0	0	0	0	0	0	0	0	0	0	0	0
Acad8	2	0	2	18	11	0	168	124	125	21	52	25
Acadsb	0	0	0	0	0	0	0	0	0	0	0	0
Acadvl	24	9	11	51	17	18	11	11	3	4	15	10
Acan	2	0	0	0	4	0	0	0	4	24	6	2
Acap1	11	16	92	8	33	4	23	5	5	37	22	16
Acap2	1796	1960	1851	1793	2003	1728	161	115	114	427	262	137
Acat1	11168	8306	10444	2205	1415	1941	2101	2147	2307	545	356	461
Acat2	436	349	367	651	586	478	511	559	454	198	148	134
Acat3	42	29	45	46	103	83	57	25	118	133	62	94
Acbd4	4	47	16	0	0	0	49	7	11	48	55	24
Acd	5622	4047	5032	10598	8576	8144	421	250	286	1136	1063	896
Ace	2	2	0	0	0	0	0	2	0	5	7	4
Ace3	0	1	0	0	1	0	0	0	0	8	15	3
Acer1	52	19	13	26	89	53	209	60	148	122	30	47
Acer3	580	371	452	837	501	481	367	279	433	473	180	229
Acin1	51	63	74	72	108	28	146	97	94	94	106	80
Ackr2	0	3	0	0	0	0	0	3	0	4	4	1
Ackr4	0	0	0	0	0	0	0	0	0	0	0	0
Acly	1318	1305	1418	1324	1655	1254	1296	928	961	779	661	714
Aco2	994	895	747	968	1308	809	682	553	485	995	801	594
Acod1	0	0	0	0	0	0	6	0	0	6	7	10
Acot1	0	0	0	0	11	4	26	1	7	19	16	29
Acot10	0	2	0	0	2	2	0	1	0	0	0	1
Acot12	7	5	4	33	28	9	24	2	3	5	4	1
Acot13	290	145	176	430	452	366	655	450	629	346	214	229
Acot2	66	109	99	33	31	31	22	14	6	23	14	27
Acot3	1165	1052	1004	1587	1183	1210	139	45	72	133	152	136
Acot4	6	0	2	26	16	6	0	0	0	2	1	1
Acot5	104	37	101	41	36	31	15	1	1	30	37	4
Acot6	2	2	0	8	0	0	5	9	4	14	31	4
Acox1	1553	921	1283	1708	1374	1510	615	630	621	863	509	409
Acox2	22	0	18	23	25	8	0	9	8	6	46	10
Acp1	2240	1718	1592	2456	1925	1970	110	85	101	69	57	26
Acp5	158	99	200	463	285	331	23	41	35	54	61	32
Acp7	12	29	8	21	73	16	41	36	42	45	49	27
Acpp	2232	1883	1984	3502	2309	1906	182	141	102	104	195	110
Acpt	0	0	0	0	0	0	0	0	0	0	0	0
Acr	0	0	0	0	11	0	0	0	0	0	6	0
Acrbp	0	7	2	22	11	6	10	11	40	11	19	28
Acrv1	29	22	40	73	39	33	4	2	6	26	12	10
Acsbg1	21	4	25	18	28	21	10	10	18	61	26	28
Acsbg2	4	4	4	51	11	2	54	40	84	58	88	30
Acsf2	51	112	98	254	247	201	88	162	112	69	167	233
Acsf3	0	0	0	0	0	0	0	0	0	0	0	0
Acsl1	1870	1669	1670	2599	2451	2409	220	181	190	283	133	105
Acsl5	20	9	18	50	37	6	10	1	1	15	16	20
Acsl6	48	296	172	59	35	19	11	28	7	0	11	6
Acsm1	0	0	0	0	0	12	0	0	0	0	0	0
Acsm2	81	52	108	77	22	45	22	1	3	24	5	8
Acsm3	31	21	5	8	9	2	17	17	4	2	2	3
Acsm4	64	31	6	65	76	54	11	1	10	10	15	9
Acsm5	68	87	30	36	36	29	0	3	6	5	15	1
Acss3	64	0	8	28	61	8	0	2	2	8	6	2
Acta1	0	0	0	0	0	0	0	0	0	0	0	0
Acta2	10	3	4	18	0	0	1	0	0	28	13	14
Actbl2	0	0	0	0	0	0	0	0	0	0	0	1
Actg-ps1	2	0	2	3	0	4	0	0	0	2	0	0
Actg1	1912	1359	1695	6395	5943	3790	635	517	596	1656	945	669
Actg2	156	75	86	227	278	361	4	9	7	91	55	22
Actl11	0	0	0	0	0	0	0	0	0	10	5	32
Actl9	0	0	0	0	0	0	0	0	0	0	0	0
Actn1	723	782	670	966	1258	615	157	38	50	329	142	142
Actn2	48	36	24	225	74	88	630	456	531	190	160	157
Actn3	190	187	276	155	184	123	22	17	3	66	63	13
Actn4	2266	3909	3152	2730	4162	2505	499	552	548	412	417	284
Actr10	3699	2055	2528	2908	1725	2016	405	184	251	318	213	236
Actr1a	6238	4924	5633	2177	1827	1692	537	632	594	331	226	147
Actr2	7870	6861	8424	9196	7631	7093	1424	1386	1276	913	551	503
Actr6	337	227	350	500	267	266	1433	1179	1374	234	121	89
Actr8	2228	2076	1748	2750	2951	2334	78	89	92	118	124	64
Acvr1b	317	460	350	100	239	92	9	8	15	29	29	20
Acvr2b	109	302	112	108	183	88	28	47	46	50	76	21
Acvrl1	0	3	4	8	22	4	49	22	30	55	65	26
Acy1	42	36	44	31	54	76	90	216	134	14	14	29
Acy3	316	304	227	620	511	430	4	2	4	61	60	31
Acyp1	13	14	35	63	67	49	662	438	390	696	654	600
Acyp2	32	43	29	77	52	58	105	54	62	51	57	122
Adad2	40	35	30	23	39	21	4	1	1	6	11	3
Adam10	3687	3693	3468	3011	2469	1934	702	989	988	789	596	535
Adam11	0	3	12	0	0	0	7	0	1	14	9	13
Adam12	156	237	212	162	228	95	33	12	21	52	25	29
Adam17	5068	4934	4777	5117	3584	3978	2347	2079	2512	853	826	628
Adam18	0	0	4	23	7	12	0	4	4	4	6	8
Adam19	4	3	29	41	62	13	25	7	48	13	41	41
Adam2	191	170	218	171	141	80	316	97	201	185	178	254
Adam20	0	0	0	0	0	0	0	0	0	0	0	0
Adam21	0	11	4	1	2	2	22	16	16	12	5	3
Adam24	0	0	0	0	0	0	0	5	0	0	15	0
Adam25	0	0	0	0	0	0	0	0	0	0	0	0
Adam26a	0	0	0	0	0	0	0	0	0	0	0	0
Adam26b	0	0	0	0	0	0	0	0	0	0	0	0
Adam28	68	48	130	98	78	77	2	0	1	3	2	1
Adam29	0	0	0	0	0	0	0	0	0	0	0	0
Adam3	0	22	10	0	12	0	5	4	4	14	41	5
Adam32	783	556	780	604	401	488	9	9	21	96	66	48
Adam34	0	0	0	0	0	0	0	0	0	0	0	0
Adam39	0	0	0	0	0	0	0	0	0	0	0	0
Adam4	0	0	0	0	0	0	0	0	0	0	0	0
Adam5	11	4	2	46	37	21	4	12	12	29	24	8
Adam6a	0	0	0	0	0	0	0	0	0	0	0	0
Adam6b	22	9	10	0	0	8	0	3	0	5	0	0
Adam7	348	222	245	569	424	347	28	19	54	62	59	61
Adam8	112	160	132	3	33	18	12	2	1	26	35	38
Adam9	725	727	748	805	885	511	79	95	93	194	161	152
Adamdec1	0	3	0	0	0	8	0	0	0	0	0	0
Adamts1	9	3	0	0	0	0	3	0	5	11	1	4
Adamts10	2	16	2	10	4	6	4	0	2	9	1	3
Adamts12	55	67	29	72	62	71	11	7	6	19	16	12
Adamts14	4	21	19	38	46	19	20	6	42	17	40	24
Adamts15	0	0	0	6	0	0	11	8	36	7	7	3
Adamts16	0	5	6	5	4	0	0	0	2	7	10	4
Adamts17	334	424	504	406	460	277	101	98	80	134	175	100
Adamts18	1280	697	753	852	640	728	60	34	55	21	47	44
Adamts19	574	369	413	549	387	366	388	118	178	123	93	230
Adamts2	20	61	70	100	28	33	55	41	29	54	70	73
Adamts20	22	10	30	82	39	25	19	6	17	41	16	27
Adamts5	0	0	2	0	0	0	0	0	5	0	1	0
Adamts6	45	463	68	221	87	300	470	463	587	411	279	455
Adamts7	13	5	1	21	9	8	2	9	6	45	116	92
Adamts8	0	10	2	10	2	12	34	18	16	14	7	6
Adamts9	101	164	126	195	130	217	15	15	24	69	24	21
Adamtsl3	53	33	36	24	43	72	5	20	6	10	7	46
Adamtsl5	9	16	12	69	37	43	174	103	120	51	74	66
Adap2	0	0	0	0	0	2	4	16	13	25	27	56
Adap2os	0	0	0	0	0	0	0	0	0	0	0	0
Adarb1	222	266	245	304	255	140	124	36	148	284	302	181
Adarb2	1864	1848	1716	3115	2934	2796	742	386	440	1222	941	705
Adat1	180	132	206	262	234	222	198	128	179	186	159	168
Adat2	0	3	0	0	7	0	12	26	14	4	43	13
Adat3	0	0	0	0	0	0	0	0	0	0	0	0
Adck1	246	164	284	133	171	212	57	53	62	45	39	5
Adck2	139	103	148	72	200	84	27	19	23	50	53	34
Adck4	64	48	30	49	55	26	59	103	76	63	58	56
Adck5	9	14	25	0	41	30	77	101	161	62	35	76
Adcy1	161	126	244	264	405	333	13	5	15	83	27	33
Adcy2	58	199	95	3	169	74	220	219	140	96	280	250
Adcy3	42	29	28	62	57	29	253	153	170	338	160	195
Adcy4	4	0	0	0	0	0	6	20	0	58	41	19
Adcy5	484	550	444	494	771	431	70	49	48	191	148	91
Adcy6	66	32	62	28	37	16	4	4	7	9	24	0
Adcy7	20	17	53	13	46	12	112	38	62	162	159	124
Adcy8	1049	594	867	1187	1006	1034	16	26	18	91	37	98
Adcy9	396	636	607	275	707	397	77	72	87	216	110	155
Adcyap1	0	0	7	18	9	4	0	0	0	2	0	0
Adcyap1r1	130	306	200	118	156	94	0	0	0	7	3	0
Add2	280	483	362	241	512	125	37	28	15	53	64	63
Add3	1688	1851	1496	1953	1813	1620	64	81	56	219	130	52
Adgb	145	102	126	145	144	100	26	6	17	24	14	29
Adgra1	0	0	12	0	22	3	0	2	0	3	6	19
Adgra2	59	31	40	21	50	65	20	15	18	40	34	50
Adgrb1	26	22	34	33	59	45	0	0	2	6	19	19
Adgre1	2	10	8	0	4	0	3	1	1	16	0	6
Adgre4	1058	607	1028	1295	655	919	43	18	20	130	90	40
Adgre5	0	0	2	3	0	10	1	0	3	100	24	13
Adgrf1	0	3	4	18	0	0	0	0	1	9	0	1
Adgrf2	7	0	12	5	2	12	0	0	1	6	7	8
Adgrf4	31	14	4	18	13	8	0	0	1	15	10	0
Adgrf5	6	10	1	3	33	1	17	7	4	6	10	1
Adgrg1	1937	1622	1544	2044	2400	1755	41	6	15	163	236	64
Adgrg3	2	0	4	38	0	1	37	2	7	19	27	21
Adgrg5	209	145	162	151	242	88	0	1	4	31	57	23
Adgrg6	52	80	59	225	241	148	2	5	12	47	18	28
Adgrg7	18	29	10	13	5	16	0	0	2	1	9	6
Adgrl1	7	10	17	22	36	17	18	11	19	23	12	16
Adgrv1	345	397	326	403	215	220	107	57	73	399	461	191
Adi1	84	105	106	178	128	149	1529	1191	1479	639	612	276
Adipoq	0	9	0	21	7	8	28	1	5	26	35	11
Adipor2	597	696	840	534	451	303	336	274	420	314	320	422
Adk	7769	6069	6841	7659	5574	5931	790	495	912	768	590	430
Adm	0	0	0	0	0	0	0	0	0	0	0	0
Adm2	2670	2035	2370	2798	3164	2169	308	314	195	568	689	428
Adnp2	1245	1588	1522	1638	1288	1111	164	226	169	311	209	149
Ado	18	21	23	13	59	14	62	124	65	29	33	24
Adora2a	2	2	8	0	4	0	0	0	0	4	1	17
Adora2b	97	73	72	68	132	152	58	35	54	90	57	35
Adpgk	2872	2300	2366	3385	2411	3684	447	205	229	438	427	239
Adprh	1431	1620	1525	2408	2703	2781	64	95	51	88	142	43
Adprhl1	243	247	158	443	771	399	52	32	23	105	61	36
Adprm	323	299	185	538	419	450	327	185	139	50	64	93
Adra1a	0	9	0	0	7	0	0	0	1	14	29	0
Adra1b	40	106	68	92	37	18	124	88	67	336	470	650
Adra2a	0	0	2	0	9	0	5	0	1	3	9	4
Adrb1	0	0	0	0	7	0	0	0	1	0	3	1
Adrb2	4	0	0	0	0	12	33	9	12	13	0	2
Adrb3	12	45	68	126	142	79	115	118	114	122	52	51
Adrbk1	20	67	78	28	80	45	158	258	284	73	88	63
Adsl	142	221	120	168	310	160	1212	1328	1524	413	401	423
Adssl1	18	45	7	10	8	4	4	5	4	46	42	46
Adtrp	1448	1199	1431	1250	1202	1491	167	103	196	130	98	119
Aebp1	4	0	0	0	28	0	0	1	0	6	19	6
Aebp2	4696	4678	5030	7288	4924	5505	2157	1665	1724	1021	926	902
Aen	411	350	382	580	823	931	486	619	448	230	190	91
Aes	144	174	130	181	357	149	17	37	57	96	120	118
AF067061	0	1	0	5	4	7	1021	1020	289	3451	2220	3687
AF067063	46	19	30	51	39	19	9089	7361	5076	3908	3130	3413
AF357341	0	0	0	0	0	0	0	0	0	0	0	0
AF357399	0	0	0	0	0	0	0	0	0	0	0	0
AF357425	0	0	0	0	0	0	0	0	0	0	0	0
AF357428	0	0	0	0	0	0	0	0	0	0	0	0
AF366264	31	3	18	8	4	10	25	0	1	53	63	153
AF529169	0	0	0	5	4	6	1	0	0	0	1	3
Afap1l1	4	7	9	13	30	38	8	4	60	61	69	40
Afap1l2	7438	8508	8080	7443	8019	6470	211	139	88	232	278	122
Aff4	343	312	420	692	758	459	1718	1094	1487	1490	935	993
Afg3l1	0	0	0	0	0	0	0	0	0	0	0	0
Afg3l2	1619	2082	2320	1992	2221	1961	253	200	331	406	337	194
Afmid	0	0	0	0	0	0	0	0	0	0	0	0
Aftph	1481	1379	992	1770	2079	1244	811	904	692	602	491	469
Aga	0	0	0	3	0	6	16	26	30	2	0	13
Agap2	7	39	10	76	98	27	9	7	12	19	27	30
Agbl1	289	299	356	630	476	428	30	24	47	73	38	14
Agbl3	1263	792	961	1084	698	721	182	115	99	372	247	184
Ager	7	0	0	0	20	0	0	2	0	9	9	9
Aggf1	426	314	419	459	703	565	593	738	719	304	347	241
Agk	4070	2422	3109	3563	2563	2848	120	118	106	193	141	102
Agmo	44	28	59	76	78	107	2	2	3	24	4	6
Ago2	1378	1638	1338	2137	2052	1547	901	1060	962	455	424	336
Agpat1	542	707	545	430	792	327	115	123	77	139	239	101
Agpat3	92	59	92	67	134	107	45	20	53	130	83	86
Agpat4	2	17	40	36	150	43	14	20	21	60	37	63
Agpat5	860	855	841	575	486	482	1264	1303	1162	278	276	181
Agr2	11	0	0	0	0	0	2	3	7	0	0	0
Agr3	2399	1246	1643	1744	1317	1512	106	130	62	279	261	94
Agrp	12	18	28	71	67	8	60	40	75	90	58	92
Agt	99	107	274	80	82	135	12	32	21	63	78	52
Agtpbp1	6130	6126	6007	8145	9930	7969	1753	1103	1147	1910	2259	1297
Agtr1a	35	2	42	246	219	194	7	8	5	133	96	72
Agxt2	4	3	2	28	1	14	0	0	1	39	27	20
Ahcyl2	1713	1766	2272	1816	1669	1015	902	540	736	1260	549	380
Ahi1	64	211	164	273	108	129	84	50	180	174	109	271
Ahnak	436	470	342	1173	941	845	158	64	93	500	351	295
Ahnak2	0	0	0	0	7	18	0	7	0	40	77	58
Ahr	1766	1331	1564	1906	1421	1043	20	11	21	66	33	10
Ahrr	24	14	26	59	39	18	18	19	6	48	87	59
Ahsa1	14684	10301	12714	14883	11842	11812	2476	1976	1643	1772	1484	1440
Ahsa2	769	543	653	1392	821	1010	146	144	156	94	90	44
Ahsg	42	28	30	23	28	4	0	0	1	36	12	11
AI314278	0	0	1	0	7	0	1	1	0	11	59	8
AI413582	267	189	312	304	223	251	134	187	170	179	197	135
AI429214	0	0	0	0	0	0	0	0	0	0	0	0
AI467606	2	0	0	0	28	2	0	3	1	4	7	10
AI593442	0	0	0	0	0	0	0	0	0	0	0	0
AI606181	13	11	2	5	11	0	99	22	80	21	36	11
AI661453	28	18	16	22	51	6	76	83	131	82	78	46
AI662270	4	0	10	5	22	16	753	310	232	48	20	4
AI837181	11	5	9	10	24	2	9	8	11	17	5	3
AI846148	196	472	407	277	501	212	483	353	386	628	222	289
AI854703	46	52	58	131	89	86	69	38	40	96	64	99
AI987944	41385	33926	32967	64004	32036	43987	2721	1870	2139	3160	1919	1194
Aicda	0	0	0	0	2	0	0	0	0	0	2	3
Aif1	0	0	4	0	17	0	6	8	13	5	1	9
Aifm2	7	21	2	0	11	8	2	0	12	14	6	31
Aifm3	4	5	6	21	0	4	31	20	8	25	88	30
Aig1	1208	1056	830	1476	1525	1273	154	78	94	275	241	132
Aim1	2002	2627	2408	2169	2404	1569	155	96	113	206	261	120
Aip	516	365	318	611	536	481	597	514	579	219	286	201
Aipl1	0	0	0	8	2	0	0	0	0	0	0	0
Aire	190	266	227	132	246	261	30	13	24	59	65	24
Airn	422	311	301	581	670	437	91	52	79	125	90	41
Ajuba	0	3	0	28	11	3	658	689	539	463	255	221
AK010878	0	0	0	0	0	0	0	0	0	0	0	0
AK157302	2	4	2	3	3	10	1	2	1	4	1	1
Ak3	67	111	75	126	153	124	23	16	22	27	82	39
Ak6	94	74	83	136	128	149	2753	2794	2911	448	337	447
Ak7	249	199	190	390	336	261	310	274	358	381	415	309
Ak9	261	155	193	221	175	152	86	22	195	84	78	159
Akain1	9	33	14	59	7	8	11	1	6	84	40	24
Akap1	1976	3523	1876	2682	3801	2368	596	715	906	568	401	253
Akap10	4636	5021	3884	5702	5298	4729	646	484	436	640	469	296
Akap11	561	565	676	385	385	394	209	244	207	126	167	77
Akap12	4189	5439	5021	6100	7056	4082	503	409	481	685	676	493
Akap13	1846	1931	1847	1716	1912	1495	236	137	292	304	222	177
Akap3	2	3	0	0	4	0	4	3	1	1	19	15
Akap5	7	7	4	72	35	19	3	4	1	38	23	24
Akap6	194	356	248	172	332	226	190	74	237	130	212	263
Akap7	8052	6180	5953	10636	7354	7441	908	615	596	1205	675	808
Akap8	355	491	438	758	868	642	2819	2849	3076	1157	1031	981
Akap8l	128	123	307	216	265	76	585	434	494	277	270	198
Akip1	2130	1277	1803	1213	1396	1393	453	261	344	485	438	295
Akirin1-ps	0	0	0	0	0	0	0	0	0	0	0	0
Akr1b10	20	0	4	3	3	4	71	39	88	87	48	51
Akr1b3	0	0	0	0	0	0	0	0	0	0	0	0
Akr1b7	0	0	1	0	0	0	10	1	8	18	17	6
Akr1b8	353	211	250	275	502	290	63	52	55	67	84	38
Akr1c12	0	5	0	0	0	0	0	0	0	0	0	0
Akr1c13	0	0	0	5	2	6	0	0	0	0	2	0
Akr1c14	113	48	50	54	34	35	23	36	9	23	11	16
Akr1c18	0	2	2	5	2	0	0	0	0	0	0	0
Akr1c19	75	60	30	195	146	162	0	2	0	1	7	1
Akr1c20	0	0	0	0	0	0	0	0	1	0	2	1
Akr1c21	51	3	8	18	28	16	0	0	0	5	25	4
Akr1c6	0	0	2	0	0	0	6	7	5	0	0	3
Akr1d1	43	83	87	175	169	138	4	24	13	48	23	71
Akr1e1	224	73	80	131	142	131	1	4	14	1	10	0
Akt1	1647	2349	1964	1587	2473	1265	251	275	220	345	526	293
Akt1s1	330	334	271	545	826	575	39	57	101	147	150	105
Akt2	865	1146	911	878	1158	570	437	378	505	432	401	216
Akt2-ps	0	0	0	0	0	0	0	1	0	0	0	0
Aktip	4608	4216	4187	3396	3681	3091	791	417	422	766	482	322
AL593843.1	0	0	0	0	0	0	0	0	0	0	0	0
AL596383.1	0	0	0	0	0	0	0	0	0	0	0	0
AL603834.1	0	0	0	0	0	0	0	0	0	0	0	0
AL645522.1	0	0	0	0	0	0	0	0	0	0	0	0
AL645739.1	0	0	0	0	0	0	0	0	0	0	0	0
AL672049.1	0	0	0	0	0	0	0	0	0	0	0	0
AL928567.1	0	0	0	0	0	0	0	0	0	0	0	0
Alas1	1012	1031	1028	1892	1743	1684	279	405	310	260	281	202
Alcam	7	0	2	5	7	0	20	13	3	115	19	26
Aldh16a1	11	3	34	8	22	2	55	59	68	80	71	41
Aldh18a1	1989	1037	1610	986	991	1497	240	245	210	334	222	165
Aldh1a1	66	66	62	67	20	67	1	0	12	34	19	13
Aldh1a2	2182	1946	1920	3602	4155	2546	35	26	9	164	95	64
Aldh1a3	95	61	108	126	46	76	20	22	94	61	25	44
Aldh1a7	20	29	8	0	21	8	34	5	3	0	0	0
Aldh1l1	68	108	52	73	72	59	4	0	8	27	21	29
Aldh1l2	0	14	8	8	2	4	62	54	40	21	65	33
Aldh3a1	18	2	2	3	2	31	0	0	0	3	0	0
Aldh3a2	818	626	579	770	847	880	47	39	13	24	51	22
Aldh3b1	2	14	10	26	46	14	4	4	9	65	40	26
Aldh3b2	0	9	4	10	0	0	0	2	0	5	0	4
Aldh3b3	0	0	10	0	4	0	0	0	0	27	6	19
Aldh5a1	15	21	16	13	16	16	6	0	0	14	12	4
Aldh6a1	448	220	306	595	304	463	95	103	113	117	192	96
Aldh7a1	673	661	635	1057	1209	949	336	342	161	954	783	603
Aldh8a1	7	10	0	8	2	0	0	0	1	7	20	3
Aldoa	1562	1300	1394	1313	1733	1088	731	947	801	481	350	398
Aldoart2	2	12	16	9	0	8	0	2	0	3	3	0
Aldoc	2	2	2	28	20	29	26	28	32	34	33	12
Alg1	147	369	206	217	141	156	32	30	35	24	25	14
Alg10b	2314	2288	2320	1874	1780	1560	102	95	110	211	200	71
Alg11	610	418	624	503	330	388	173	106	124	86	103	86
Alg12	608	437	462	710	803	604	130	158	128	117	102	59
Alg3	262	253	210	285	374	300	102	144	135	53	72	17
Alg8	292	80	295	199	139	209	95	42	36	54	111	27
Alg9	550	654	610	761	710	476	122	78	90	164	127	122
Alk	185	96	132	207	415	139	101	71	100	146	123	74
Alkbh1	505	479	595	213	335	192	1095	999	958	327	211	194
Alkbh5	13375	13256	13958	17838	18809	16503	1838	1460	1295	2114	1656	1278
Alkbh6	38	11	14	24	60	54	39	42	15	19	41	9
Alkbh7	598	524	572	770	917	674	135	103	81	175	82	50
Alkbh8	162	54	122	189	59	121	149	145	159	245	131	156
Allc	9	2	8	0	2	16	3	42	36	7	23	5
Alms1	840	1133	841	1473	1387	1009	2084	1054	881	3385	2158	1921
Alms1-ps1	1	25	0	0	0	2	0	4	0	0	9	0
Alms1-ps2	823	546	803	909	528	672	17	3	12	14	48	20
Alox12	874	478	582	971	951	765	1339	1006	858	930	650	757
Alox12b	0	0	0	0	0	0	23	0	0	2	3	0
Alox12e	0	0	0	0	15	0	6	13	0	5	3	2
Alox15	0	3	8	8	4	0	1	0	1	24	17	15
Alox5	7	42	8	0	20	14	1	8	0	4	9	3
Alox5ap	0	0	0	0	0	0	1	0	1	8	15	4
Alox8	13	5	38	5	0	31	4	0	11	12	17	3
Aloxe3	52	55	42	19	14	12	214	140	150	99	115	110
Alpk2	308	183	205	293	167	286	64	29	49	63	42	124
Alpk3	8	0	10	35	53	28	41	8	12	4	61	49
Als2cl	62	22	50	87	89	47	6	0	4	38	32	20
Alx1	187	106	104	169	228	137	28	12	8	58	21	25
Alyref	110	133	104	167	176	103	490	372	392	320	253	300
Amacr	370	396	379	883	653	633	0	11	6	36	33	55
Amd-ps3	82	86	66	122	85	44	68	68	68	24	17	28
Amd-ps5	1	0	0	0	0	0	1	2	0	0	0	0
Amd1	7591	5210	5980	10046	6245	6622	6123	6549	5876	2188	1615	1650
Amd2	78	88	70	192	97	38	158	113	91	34	30	24
Amdhd1	15	16	10	21	13	6	0	0	0	11	6	1
Amdhd2	54	17	82	74	100	49	21	67	55	48	58	12
Amer2	0	0	0	3	2	0	0	0	0	0	5	1
Amfr	2299	4106	3345	1490	2408	1406	135	130	138	446	395	100
Amh	0	0	0	0	0	0	3	0	0	6	1	6
Amhr2	0	3	0	172	33	115	857	616	492	203	199	227
Amica1	0	7	2	0	49	4	1	3	0	35	40	28
Amigo2	0	0	0	8	0	0	0	0	0	9	10	1
Amigo3	0	0	0	0	0	0	0	0	0	0	0	0
Ammecr1l	1785	1294	1086	2350	1918	1670	1302	1210	851	716	640	546
Amn	4	0	0	3	20	0	35	38	56	38	42	15
Amn1	2164	1396	1554	1980	2019	1759	138	94	103	218	90	67
Amotl1	309	262	272	403	396	367	5	12	2	34	15	3
Amotl2	6	6	0	0	15	4	0	10	2	33	34	18
Ampd3	505	232	423	291	201	160	5	15	1	18	9	3
Amph	42	50	52	80	86	52	4	2	5	5	13	5
Amt	22	9	24	26	20	21	219	154	200	165	75	103
Amz2	1037	699	560	1152	1322	1153	74	67	67	285	281	148
Anapc10	5646	4104	4907	4762	2978	3488	1593	1099	1388	486	359	326
Anapc11	1357	1249	1195	1545	1778	1705	813	794	793	573	560	404
Anapc13	33	60	15	118	68	148	60	50	87	42	55	31
Anapc15	716	515	589	894	655	613	688	647	721	619	525	498
Anapc15-ps	0	3	2	0	0	2	4	2	2	0	1	1
Anapc16	5519	4395	4504	7300	6014	5847	1305	1322	1056	675	704	538
Ang	0	0	0	0	0	0	0	0	0	0	0	0
Ang-ps1	0	0	0	0	0	0	0	0	0	0	0	0
Ang-ps2	0	0	0	0	0	0	0	0	0	0	0	0
Ang-ps3	0	0	0	0	0	0	0	0	0	0	0	0
Ang2	0	0	0	0	0	1	0	0	0	0	0	0
Ang4	51	7	35	187	100	101	12	7	13	10	11	0
Ang5	0	0	0	0	0	0	0	0	0	0	0	0
Ang6	0	2	0	0	0	2	0	0	5	0	1	0
Angel1	2445	2500	2306	5618	5402	3589	82	88	83	506	407	286
Angpt1	199	164	241	103	242	189	24	16	37	18	3	30
Angpt2	0	0	0	0	0	0	0	0	0	0	0	0
Angptl4	0	0	0	8	39	27	56	15	45	43	12	47
Angptl6	2	3	12	8	15	5	8	2	5	19	11	6
Angptl8	0	0	0	0	0	0	0	0	0	0	0	0
Ank	356	305	224	199	423	145	81	71	76	62	106	112
Ank1	32	62	34	46	51	76	14	8	4	116	90	41
Ank3	2216	2270	2646	2758	3166	2334	196	206	140	222	269	181
Ankdd1a	176	197	201	413	255	283	41	15	33	134	119	50
Ankdd1b	88	165	128	63	68	98	62	31	58	34	38	60
Ankfy1	836	848	866	1235	1184	1004	358	387	281	360	243	267
Ankhd1	529	739	609	925	962	554	814	700	726	730	790	547
Ankk1	0	0	0	0	0	0	0	0	0	0	0	7
Ankle1	7	0	0	0	4	6	68	63	67	10	8	1
Ankmy2	78	54	56	176	82	78	528	967	694	43	37	60
Ankra2	2001	1635	1688	2046	1709	1547	394	373	273	659	435	515
Ankrd1	20	5	0	18	13	14	0	0	0	15	1	0
Ankrd10	103	61	174	198	338	129	5807	7532	7649	1175	1251	1222
Ankrd11	0	0	0	0	0	0	0	0	0	0	0	0
Ankrd12	5315	4132	4391	7442	4862	5718	1586	855	789	2420	2126	1624
Ankrd13b	52	31	12	51	41	49	4	2	2	21	32	27
Ankrd13d	18	26	24	3	26	0	28	15	120	19	21	22
Ankrd2	0	0	0	5	7	0	0	0	0	23	14	15
Ankrd22	198	140	170	175	216	153	276	349	205	858	590	980
Ankrd24	19	35	4	31	17	21	8	14	1	47	74	81
Ankrd26	2144	2397	2379	2576	2683	2285	466	237	325	311	327	180
Ankrd27	1592	1377	1362	1421	2109	1325	78	106	163	215	345	186
Ankrd28	1620	2170	2058	1897	1895	1413	670	602	482	559	296	450
Ankrd29	20	9	30	5	28	12	4	1	16	24	0	0
Ankrd31	249	202	202	656	299	303	96	52	54	126	69	121
Ankrd33	0	0	0	0	0	0	0	0	0	3	0	0
Ankrd33b	582	924	420	998	1828	870	272	186	181	173	262	83
Ankrd34b	0	0	0	15	2	0	4	0	12	9	9	27
Ankrd34c	9	28	26	21	22	21	0	4	4	0	4	4
Ankrd36	386	358	487	612	505	388	247	115	173	301	210	152
Ankrd37	14	16	8	51	37	47	146	95	133	68	47	58
Ankrd40	1474	1267	1290	1075	1452	1214	851	837	838	556	521	398
Ankrd42	317	287	173	204	283	166	344	266	312	312	253	280
Ankrd46	271	353	269	354	255	277	213	170	165	52	43	26
Ankrd49	7455	7271	6716	7171	5293	5745	989	610	510	697	567	445
Ankrd52	188	161	212	144	171	96	65	71	60	129	80	101
Ankrd53	0	12	8	5	7	0	0	0	0	2	11	5
Ankrd54	68	138	100	96	269	92	420	613	547	141	104	82
Ankrd55	35	4	0	13	20	6	9	0	1	29	11	1
Ankrd66	156	52	129	185	184	232	10	3	2	19	11	1
Ankrd7	0	2	60	15	2	0	8	4	0	0	16	24
Ankrd9	2	9	2	3	13	2	56	38	57	7	4	20
Anks1	58	75	112	303	338	299	224	206	180	470	286	459
Anks1b	3024	3498	3382	4810	3427	3882	1151	416	396	1284	1099	1247
Anks3	77	42	32	62	137	96	200	180	151	245	174	240
Anks4b	1690	1583	1755	1708	1420	1338	82	66	71	180	124	139
Anln	8814	6940	7897	7800	5824	7579	1573	2170	1858	1112	599	468
Ano1	22	17	22	14	54	49	9	2	27	96	128	34
Ano10	1858	991	1065	1265	1488	1039	95	35	52	219	193	206
Ano2	289	357	399	639	592	605	85	36	55	101	90	71
Ano4	65	48	65	110	132	74	42	23	28	135	78	64
Ano5	0	2	6	8	0	10	0	1	1	0	0	0
Ano6	440	586	516	631	643	367	268	159	234	283	261	270
Ano8	0	0	0	0	2	12	4	1	7	42	54	27
Ano9	7	3	2	5	9	12	170	96	160	128	117	94
Anp32-ps	0	0	0	0	0	0	0	0	0	0	0	0
Anp32a	211	159	220	171	202	132	14	9	11	88	115	113
Anpep	8	9	18	15	7	10	89	85	131	63	29	47
Antxr1	267	273	248	116	370	196	547	387	328	626	1072	534
Antxrl	0	0	0	0	0	0	0	0	0	0	0	0
Anxa1	2	0	0	3	17	16	7	0	3	0	0	0
Anxa10	0	10	2	0	0	0	0	0	1	2	0	0
Anxa11	22	0	37	8	26	18	231	58	114	135	159	138
Anxa11os	0	0	0	0	0	0	0	0	0	0	0	0
Anxa13	0	0	0	0	0	0	0	0	1	0	6	0
Anxa2	1021	1270	1245	1709	1464	1290	134	15	69	124	194	77
Anxa4	172	230	162	178	236	229	85	19	58	33	166	171
Anxa6	1254	1173	1098	1480	1936	1087	66	39	38	248	244	53
Anxa7	52778	40735	48326	62398	47988	57217	2152	1659	1786	3476	2384	2298
Anxa8	0	0	0	0	0	0	0	0	0	0	0	0
Aoah	117	61	74	49	66	34	42	28	157	15	23	24
Aoc1	9	15	8	15	30	6	0	0	1	13	0	17
Aoc2	0	3	0	0	2	4	66	41	65	40	27	21
Aoc3	3	1	1	26	0	0	73	39	24	50	41	26
Ap1b1	6698	5439	6648	7250	6356	4745	657	809	623	538	531	312
Ap1g1	823	465	606	1188	658	668	514	428	433	674	289	325
Ap1g2	0	0	2	5	11	0	0	0	1	5	21	19
Ap1m1	4092	2958	3757	4642	3772	3810	442	845	490	285	433	241
Ap1m2	4029	3306	3920	3756	3469	3482	391	555	528	161	241	127
Ap2a1	79	61	83	51	107	28	31	27	23	40	42	47
[truncated: 27,793 more rows]
