# Supplementary material for: Maternal TDP43 orchestrates nuclear speckle assembly and zygotic splicing activation during oocyte-to-embryo transition in mice
Source: Nucleic Acids Res. 2026 Jan 9;54(1):gkaf1469. doi: 10.1093/nar/gkaf1469 (PMC12784972; doi:10.1093/nar/gkaf1469)
Supplement: gkaf1469_Supplemental_Files [file gkaf1469_supplemental_files.zip › Supplymentary table-5.csv]

gene_id	MUT.2C.1	MUT.2C.2	MUT.2C.4	OE.2C.2	OE.2C.3
0610006L08Rik	0	0	0	0	4
0610007P14Rik	151	398	359	407	665
0610009B22Rik	44	37	69	53	73
0610009E02Rik	5	2	1	0	2
0610009L18Rik	38	35	9	3	12
0610009O20Rik	16	0	11	0	28
0610010F05Rik	73	76	118	106	91
0610012G03Rik	3014	3469	3241	3598	2306
0610025J13Rik	0	1	4	0	2
0610030E20Rik	28	31	41	10	48
0610031O16Rik	48	7	6	13	56
0610033M10Rik	40	53	49	51	73
0610037L13Rik	262	220	181	150	279
0610038B21Rik	0	6	9	3	23
0610039K10Rik	4	0	6	7	9
0610040B10Rik	0	0	11	3	2
0610040F04Rik	122	235	314	311	315
0610040J01Rik	605	568	1024	398	489
0610043K17Rik	89	122	69	51	90
1-Mar	111	147	128	88	112
1-Sep	83	121	54	200	68
10-Mar	40	46	65	87	12
10-Sep	33	51	94	26	40
1010001B22Rik	0	0	0	0	1
1010001N08Rik	2	0	4	7	21
11-Mar	2	0	6	7	4
11-Sep	689	479	523	429	1029
1110001J03Rik	94	113	118	95	154
1110002E22Rik	0	0	3	0	19
1110002J07Rik	26	11	42	69	36
1110002L01Rik	123	116	197	91	101
1110004E09Rik	524	471	1191	644	540
1110004F10Rik	380	556	774	405	510
1110006O24Rik	12	16	24	18	8
1110008F13Rik	372	221	245	215	271
1110008L16Rik	623	1083	1032	980	1018
1110008P14Rik	24	35	36	14	25
1110012L19Rik	93	117	100	117	182
1110015O18Rik	0	0	0	0	4
1110017D15Rik	0	2	15	7	27
1110018N20Rik	0	0	0	2	0
1110019D14Rik	20	4	22	21	64
1110020A21Rik	38	23	34	15	52
1110025M09Rik	0	6	4	0	0
1110028F18Rik	10	12	0	60	29
1110032A03Rik	82	43	52	80	132
1110034G24Rik	945	384	854	104	113
1110035H17Rik	8	26	11	2	4
1110036E04Rik	108	215	162	147	149
1110037F02Rik	550	705	903	536	429
1110038B12Rik	215	100	245	212	153
1110038F14Rik	1844	1900	2763	479	412
1110051M20Rik	2380	233	230	283	1035
1110059E24Rik	688	839	734	577	723
1110059G10Rik	580	739	667	461	533
1110060G06Rik	0	0	0	8	4
1110065P20Rik	11	4	2	0	0
1190002N15Rik	586	576	293	255	745
1190003K10Rik	0	0	1	0	0
1190007I07Rik	2	10	0	2	2
12-Sep	66	57	45	99	73
1200007C13Rik	8	6	6	8	0
1300002E11Rik	92	76	95	106	151
1300017J02Rik	136	83	231	236	210
14-Sep	126	166	158	119	243
15-Sep	2596	2353	2188	2296	3302
1500004A13Rik	84	61	101	40	51
1500009C09Rik	16	20	15	21	19
1500009L16Rik	8	0	11	2	7
1500011B03Rik	131	94	54	89	152
1500011K16Rik	36	18	0	25	10
1500015A07Rik	52	112	56	0	0
1500015L24Rik	0	2	0	0	0
1500017E21Rik	68	38	40	34	33
1500026H17Rik	6	2	0	18	16
1520401A03Rik	20	0	9	0	0
1600002D24Rik	23	15	6	11	82
1600002K03Rik	160	132	194	76	63
1600010M07Rik	1405	1559	1309	1198	1372
1600012H06Rik	396	531	644	239	242
1600014C10Rik	0	0	4	2	2
1600015I10Rik	100	403	506	1634	2000
1600020E01Rik	287	325	563	470	497
1600023N17Rik	2	2	9	25	5
1600025M17Rik	519	647	789	493	375
1600029O15Rik	2	0	0	0	4
1700001C02Rik	0	4	6	0	0
1700001C19Rik	52	39	45	85	89
1700001F09Rik	2	2	0	0	0
1700001G01Rik	29	27	11	56	16
1700001G11Rik	8	0	0	0	0
1700001G17Rik	7	20	19	5	15
1700001J03Rik	8	2	13	3	24
1700001J11Rik	0	0	0	5	0
1700001K19Rik	29	35	56	302	37
1700001L05Rik	462	447	433	335	547
1700001L19Rik	32	129	65	61	143
1700001O22Rik	79	25	16	64	37
1700001P01Rik	46	90	127	41	59
1700003C15Rik	6	9	2	4	11
1700003E16Rik	12	4	4	12	34
1700003E24Rik	62	62	39	250	212
1700003H04Rik	2	0	0	0	0
1700003I16Rik	109	48	149	190	223
1700003I22Rik	5	4	0	1	0
1700003L19Rik	3	0	0	2	2
1700003M07Rik	21	4	4	18	51
1700003P14Rik	10	0	0	4	0
1700006A11Rik	0	0	0	0	4
1700006H21Rik	2	0	0	0	5
1700007B14Rik	5	49	2	20	28
1700007G11Rik	178	815	448	1106	193
1700007K13Rik	0	0	6	0	0
1700007L15Rik	12	29	19	8	18
1700008H02Rik	16	0	6	0	4
1700008J07Rik	79	142	79	155	54
1700008K24Rik	0	2	0	0	4
1700008O03Rik	2	4	0	7	13
1700009C05Rik	0	0	6	0	0
1700010B08Rik	4	0	0	0	0
1700010B13Rik	1	15	23	13	3
1700010I02Rik	34	61	113	23	104
1700010I14Rik	16	2	1	36	55
1700010J16Rik	2	0	2	3	7
1700010K24Rik	27	123	23	76	48
1700010N08Rik	56	18	76	119	84
1700011B04Rik	12	16	11	10	0
1700011C11Rik	0	5	0	0	0
1700011D18Rik	0	0	0	0	2
1700011E24Rik	29	41	80	294	164
1700011H14Rik	0	4	0	3	4
1700011I03Rik	17	29	5	8	12
1700011L22Rik	10	4	9	13	2
1700011M02Rik	0	0	0	0	2
1700012B07Rik	0	1	2	0	5
1700012C14Rik	0	0	0	1	4
1700012E03Rik	0	0	0	0	2
1700012I11Rik	14	43	15	15	36
1700012J22Rik	18	0	0	21	7
1700012P22Rik	36	58	121	7	73
1700013A02Rik	0	0	0	0	1
1700013D24Rik	0	0	0	0	4
1700013F07Rik	0	0	2	2	2
1700013G24Rik	0	0	0	0	2
1700013H16Rik	961	1126	201	679	1735
1700013N06Rik	16	0	0	0	0
1700014D04Rik	0	0	0	0	39
1700014F14Rik	0	0	0	2	0
1700015F17Rik	0	0	0	9	17
1700015G11Rik	6	0	0	13	16
1700015O11Rik	10	0	4	0	2
1700016C15Rik	10	8	30	31	23
1700016D06Rik	44	15	50	60	53
1700016F12Rik	6	0	0	0	0
1700016G14Rik	135	156	199	210	172
1700016H13Rik	114	92	96	64	141
1700016K19Rik	0	2	0	10	5
1700016L21Rik	0	2	15	0	2
1700016P03Rik	3	0	0	2	0
1700017B05Rik	2106	1707	3610	1274	841
1700017D01Rik	7	14	2	13	9
1700017G19Rik	0	0	0	0	9
1700017N19Rik	0	0	9	0	0
1700018A04Rik	0	0	0	0	4
1700018B24Rik	634	708	658	966	948
1700018C11Rik	0	18	11	17	9
1700019A02Rik	2	5	11	23	16
1700019B03Rik	80	56	134	226	219
1700019B21Rik	8	17	5	12	6
1700019D03Rik	52	100	56	26	102
1700019E08Rik	23	18	38	0	0
1700019M22Rik	6	47	69	43	27
1700020G17Rik	52	16	4	19	66
1700020I14Rik	327	343	524	269	377
1700020L24Rik	0	0	0	8	2
1700020M21Rik	4	0	0	0	2
1700020N01Rik	2	2	13	20	5
1700021A07Rik	0	0	4	0	5
1700021F05Rik	1652	1336	1973	915	1105
1700021F07Rik	8	0	0	0	4
1700021L23Rik	0	0	0	2	0
1700021N21Rik	0	0	0	0	4
1700022A21Rik	28	18	6	0	27
1700022A22Rik	50	35	17	20	40
1700022E09Rik	26	39	95	60	29
1700022I11Rik	24	23	88	84	41
1700022N22Rik	41	45	39	53	61
1700023F02Rik	6	0	2	3	0
1700023F06Rik	0	2	4	0	0
1700023G09Rik	2	0	0	0	0
1700024B05Rik	4	14	17	8	13
1700024G13Rik	0	3	0	0	0
1700024P04Rik	0	0	0	0	15
1700024P16Rik	150	199	159	109	262
1700025B11Rik	32	66	38	71	135
1700025F22Rik	31	14	39	2	4
1700025F24Rik	111	135	78	100	106
1700025G04Rik	477	844	251	671	690
1700025H01Rik	0	0	0	2	5
1700025K24Rik	2	0	3	0	32
1700025M24Rik	14	2	0	0	0
1700026D11Rik	3	0	2	23	23
1700026F02Rik	8	8	15	46	16
1700027A15Rik	372	280	186	162	308
1700027I24Rik	14	20	35	0	0
1700028D13Rik	0	4	0	0	2
1700028I16Rik	16	8	2	18	19
1700028J19Rik	6	37	15	10	57
1700028P14Rik	55	6	30	104	119
1700028P15Rik	0	0	0	0	11
1700029F12Rik	321	212	220	898	363
1700029I15Rik	4	12	21	17	8
1700029J03Rik	0	0	0	5	0
1700029J07Rik	22	10	2	7	21
1700029M20Rik	0	0	2	21	0
1700029N11Rik	0	4	0	0	0
1700029P11Rik	109	18	106	20	42
1700030C10Rik	45	57	105	73	76
1700030C12Rik	0	8	0	2	1
1700030F04Rik	64	51	37	22	23
1700030J22Rik	196	299	123	2089	1413
1700030K09Rik	236	230	136	307	172
1700030L20Rik	252	168	230	139	266
1700030N03Rik	1221	1737	1061	748	1511
1700030O20Rik	0	0	0	0	11
1700031A10Rik	0	4	0	0	0
1700031M16Rik	2	18	4	8	5
1700031P21Rik	0	0	1	0	9
1700034H15Rik	4642	1763	3396	593	844
1700034K08Rik	26	33	13	12	35
1700034P13Rik	431	239	900	762	451
1700036A12Rik	0	0	0	0	7
1700037C06Rik	0	0	2	0	0
1700037H04Rik	290	335	351	176	112
1700039E15Rik	62	55	50	48	42
1700039M10Rik	0	0	2	16	28
1700039M15Rik	0	0	0	2	5
1700040D17Rik	4	4	9	20	21
1700040K01Rik	0	0	4	0	2
1700040L02Rik	0	0	9	0	0
1700041C23Rik	0	0	17	20	0
1700041G16Rik	0	16	2	0	4
1700041M05Rik	0	0	0	2	0
1700041M19Rik	124	144	81	106	141
1700042D02Rik	14	9	22	0	6
1700042G07Rik	0	0	0	0	9
1700042G15Rik	0	27	2	10	19
1700044C05Rik	0	1	0	0	0
1700045H11Rik	4	4	0	0	0
1700046C09Rik	2	0	0	0	0
1700047F07Rik	498	537	286	278	204
1700047G03Rik	20	0	4	26	39
1700047M11Rik	48	0	8	7	60
1700048O20Rik	80	132	206	101	96
1700049E15Rik	38	46	101	53	14
1700049E17Rik1	18	6	2	3	4
1700049G17Rik	125	131	251	70	34
1700049J03Rik	3	3	2	7	4
1700049L16Rik	0	4	0	0	0
1700051O22Rik	0	0	2	0	0
1700052K11Rik	2	2	6	3	0
1700054A03Rik	0	0	0	0	19
1700054O19Rik	0	0	0	14	13
1700055C04Rik	0	0	0	2	0
1700055D18Rik	28	14	11	5	11
1700056N10Rik	98	140	89	100	96
1700057G04Rik	2	0	0	0	11
1700057H21Rik	12	8	6	30	30
1700060C16Rik	2	0	0	0	0
1700061F12Rik	0	10	19	58	49
1700061G19Rik	501	378	527	718	464
1700061I17Rik	66	44	65	84	34
1700061J23Rik	0	0	6	12	0
1700063H04Rik	24	23	26	67	32
1700064H15Rik	8	0	0	0	21
1700064J06Rik	0	2	6	0	0
1700065D16Rik	0	6	0	0	3
1700065I16Rik	0	0	0	7	5
1700065O20Rik	0	18	58	44	63
1700066B19Rik	51	169	146	58	66
1700066J03Rik	14	12	21	11	5
1700066M21Rik	526	272	232	450	821
1700066N21Rik	0	0	0	0	4
1700067G17Rik	0	2	0	0	0
1700067K01Rik	128	101	132	139	178
1700069B07Rik	0	2	0	0	0
1700069L16Rik	457	489	342	224	358
1700072O05Rik	0	6	1	14	9
1700074P13Rik	0	0	0	0	2
1700080G11Rik	27	7	0	10	4
1700080O16Rik	62	104	13	188	234
1700082M22Rik	172	3	4	10	3
1700083H02Rik	0	6	2	0	18
1700084C06Rik	8	42	29	55	130
1700084E18Rik	14	23	26	31	38
1700084F23Rik	69	43	38	44	131
1700084M14Rik	16	10	4	8	0
1700086L19Rik	52	25	15	123	143
1700086O06Rik	19	6	4	12	0
1700086P04Rik	76	43	13	53	85
1700088E04Rik	47	51	13	16	26
1700091H14Rik	0	2	2	17	2
1700092K14Rik	0	4	0	0	0
1700092M07Rik	4	0	0	0	0
1700093J21Rik	0	0	0	2	0
1700093K21Rik	92	17	2	17	40
1700094M24Rik	16	0	0	2	4
1700095J07Rik	129	28	32	132	146
1700095K22Rik	0	2	0	0	0
1700096J18Rik	2	0	0	0	0
1700096K18Rik	76	133	24	75	19
1700097N02Rik	12	6	10	12	19
1700100L14Rik	0	0	0	0	2
1700101I11Rik	0	0	2	0	0
1700102P08Rik	49	18	56	25	19
1700104B16Rik	0	4	0	2	0
1700105P06Rik	0	14	6	2	5
1700108F19Rik	0	8	28	0	55
1700108N11Rik	0	2	0	0	0
1700109G14Rik	8	0	0	0	2
1700109G15Rik	0	0	0	2	2
1700109H08Rik	25	0	35	55	72
1700111N16Rik	50	37	67	24	44
1700112D23Rik	73	59	183	239	318
1700112E06Rik	1223	1104	933	1054	1215
1700112H15Rik	0	0	0	2	0
1700112J05Rik	0	10	9	2	0
1700112J16Rik	4	2	2	2	16
1700113A16Rik	14	20	0	0	4
1700113H08Rik	6	80	0	35	23
1700116B05Rik	0	0	4	0	0
1700120B22Rik	11	11	0	5	20
1700120C14Rik	16	45	31	21	27
1700120G07Rik	0	0	0	0	7
1700120G11Rik	36	41	54	54	7
1700121C08Rik	14	37	9	23	34
1700122E12Rik	4	14	0	13	0
1700123I01Rik	131	127	97	182	81
1700123M08Rik	0	14	0	0	5
1700123O12Rik	3	20	12	3	12
1700123O20Rik	456	447	432	394	300
1700123O21Rik	28	0	0	0	7
1700124L16Rik	8	10	13	10	7
1700125G22Rik	2	0	0	0	0
1700125H20Rik	16	16	40	88	115
1700126H18Rik	43	8	29	50	97
1700128A07Rik	10	41	40	47	51
1700128E19Rik	0	10	0	0	0
1700128F08Rik	5	4	6	3	9
1700129C05Rik	80	23	71	733	695
1700129L04Rik	0	4	0	7	0
1810006J02Rik	0	7	11	0	5
1810007D17Rik	287	6	6	13	12
1810008I18Rik	0	2	0	12	19
1810010H24Rik	34	16	18	64	43
1810013D15Rik	12	12	45	60	36
1810013L24Rik	4155	4135	4056	3242	3498
1810014B01Rik	0	0	0	0	12
1810019D21Rik	183	133	100	185	396
1810019N24Rik	46	60	48	37	80
1810020O05Rik	0	0	2	0	0
1810021B22Rik	0	0	0	2	7
1810022K09Rik	493	702	927	421	342
1810024B03Rik	83	45	182	21	23
1810026B05Rik	14	15	2	12	24
1810026J23Rik	1209	1087	1807	390	283
1810030O07Rik	462	389	247	121	133
1810032O08Rik	62	103	159	141	155
1810037I17Rik	106	127	97	231	162
1810041H14Rik	12	30	26	36	42
1810041L15Rik	26	25	11	46	5
1810043G02Rik	216	266	168	139	253
1810043H04Rik	194	414	174	240	90
1810044D09Rik	12	90	24	18	30
1810046K07Rik	46	8	9	2	28
1810055G02Rik	560	1119	1709	418	503
1810058I24Rik	410	295	461	350	299
1810062G17Rik	41	20	41	7	18
1810062O18Rik	0	0	2	0	0
1810063I02Rik	5	16	15	3	25
1810064F22Rik	1	5	4	2	4
2-Mar	720	675	1293	671	724
2-Sep	2415	2580	3437	2006	2344
2010001A14Rik	4	6	0	0	2
2010001K21Rik	29	24	64	88	95
2010003K11Rik	4	0	19	0	18
2010005H15Rik	9	28	8	31	87
2010008C14Rik	29	12	25	10	35
2010010A06Rik	0	10	0	2	0
2010013B24Rik	30	31	37	23	27
2010016I18Rik	0	0	0	0	3
2010106E10Rik	0	0	17	2	11
2010107E04Rik	384	451	682	394	369
2010107G12Rik	3	5	141	313	0
2010107G23Rik	1548	1080	1137	879	1487
2010109A12Rik	0	0	1	20	0
2010109I03Rik	0	0	15	0	5
2010110K18Rik	634	565	410	421	557
2010111I01Rik	192	186	178	213	275
2010204K13Rik	26	29	34	51	47
2010300C02Rik	123	126	103	69	81
2010308F09Rik	28	34	70	62	40
2010309G21Rik	31	48	57	47	47
2010310C07Rik	2	0	0	7	0
2010315B03Rik	0	0	6	0	0
2010320M18Rik	36	49	230	18	44
2010320O07Rik	0	2	0	7	0
2200002A13Rik	0	2	5	0	2
2200002D01Rik	3	5	9	31	21
2200002J24Rik	0	0	0	10	0
2210011C24Rik	256	286	401	186	145
2210013O21Rik	24	85	42	32	43
2210016F16Rik	194	190	741	249	195
2210016L21Rik	381	341	441	340	341
2210019I11Rik	191	102	88	210	245
2210404O09Rik	18	37	0	53	16
2210406O10Rik	74	101	52	79	237
2210408F21Rik	2	2	0	1	9
2210408I21Rik	374	382	270	335	380
2210414B05Rik	0	0	0	5	0
2210417A02Rik	8	2	0	0	12
2300002M23Rik	48	51	87	3	34
2300009A05Rik	0	4	0	0	5
2310001H17Rik	0	18	0	3	4
2310001K24Rik	7	0	4	3	0
2310002F09Rik	0	0	0	0	3
2310002L09Rik	0	0	1	0	0
2310005A03Rik	0	0	0	0	2
2310005E17Rik	0	0	0	8	0
2310008N11Rik	77	43	34	40	55
2310009A05Rik	6	6	5	29	101
2310009B15Rik	6	2	11	5	4
2310010J17Rik	0	0	9	0	0
2310011J03Rik	352	593	908	159	78
2310014F06Rik	85	59	71	163	157
2310015A10Rik	0	0	2	0	2
2310015D24Rik	14	0	4	0	0
2310015K22Rik	136	25	76	62	105
2310016D03Rik	2	14	41	0	21
2310016D23Rik	2	0	52	0	16
2310020H05Rik	7	14	2	5	4
2310022A10Rik	460	700	499	345	581
2310022B05Rik	48	82	48	60	81
2310026I22Rik	92	88	148	3	14
2310026L22Rik	2	0	4	7	9
2310030A07Rik	0	0	1	0	0
2310030G06Rik	0	4	0	0	0
2310031A07Rik	2	10	17	0	0
2310033P09Rik	30	32	39	107	39
2310034O05Rik	35	29	24	17	19
2310035C23Rik	1216	1047	634	2237	1790
2310036O22Rik	1072	759	627	727	563
2310039L15Rik	112	370	291	1452	337
2310040G24Rik	2354	1643	2041	453	356
2310043L19Rik	0	0	2	8	0
2310043O21Rik	66	35	38	79	78
2310047D07Rik	0	0	0	2	2
2310057J18Rik	0	0	4	0	0
2310058D17Rik	12	27	106	0	0
2310061I04Rik	1428	1249	921	1449	2154
2310065F04Rik	0	0	0	0	5
2310069G16Rik	151	74	94	100	112
2310074N15Rik	0	0	11	0	0
2410003L11Rik	26	20	36	32	35
2410004B18Rik	782	889	1278	497	547
2410004P03Rik	40	20	19	20	21
2410006H16Rik	434	356	611	696	701
2410012E07Rik	4	2	15	21	30
2410015M20Rik	472	612	1138	291	196
2410016O06Rik	224	192	997	298	202
2410017I17Rik	0	9	0	0	0
2410018L13Rik	28	45	45	39	18
2410022M11Rik	0	0	13	0	0
2410024N13Rik	216	355	337	372	432
2410089E03Rik	945	1154	1568	1369	1003
2410124H12Rik	0	0	0	5	1
2410131K14Rik	171	137	241	207	300
2410137M14Rik	0	0	0	0	9
2410141K09Rik	989	714	1183	285	519
2410152P15Rik	8	5	25	3	4
2500002B13Rik	2011	2210	1490	2269	2575
2500004C02Rik	8	16	0	6	49
2510009E07Rik	26	14	23	23	34
2510039O18Rik	100	96	237	49	135
2510046G10Rik	4	4	2	7	7
2600006K01Rik	2	9	5	0	0
2600014E21Rik	6	3	9	26	8
2610001J05Rik	62	37	84	58	122
2610002M06Rik	253	144	291	85	206
2610005L07Rik	16	29	69	27	30
2610008E11Rik	145	101	169	139	259
2610016A17Rik	0	2	11	20	4
2610020C07Rik	270	362	442	531	578
2610020H08Rik	304	305	595	491	601
2610021A01Rik	214	159	388	141	333
2610027F03Rik	0	0	0	0	2
2610027K06Rik	0	0	0	21	0
2610028E06Rik	16	8	13	68	28
2610028H24Rik	28	29	87	37	73
2610035D17Rik	262	184	210	286	248
2610037D02Rik	234	207	208	415	541
2610042L04Rik	8	0	0	0	5
2610044O15Rik8	88	152	221	169	119
2610203C20Rik	7	2	27	17	35
2610203C22Rik	0	0	0	0	2
2610206C17Rik	0	6	41	5	23
2610300A13Rik	0	0	0	2	0
2610301B20Rik	0	0	22	3	0
2610305D13Rik	564	422	1312	809	917
2610306M01Rik	46	18	54	5	16
2610307P16Rik	274	218	178	361	489
2610316D01Rik	131	92	56	87	114
2610318N02Rik	516	982	725	1082	957
2610507B11Rik	1583	1688	1781	1471	1329
2610507I01Rik	0	0	0	0	21
2610528A11Rik	4	18	86	488	324
2610528J11Rik	0	0	9	0	0
2700029M09Rik	6738	5722	4161	5176	7118
2700038G22Rik	1152	694	2015	404	446
2700049A03Rik	1805	776	970	1278	1503
2700060E02Rik	1612	1743	1065	1381	2241
2700062C07Rik	944	832	1018	598	698
2700068H02Rik	0	0	0	0	14
2700069I18Rik	30	0	5	36	35
2700081O15Rik	8	31	63	83	121
2700089I24Rik	0	0	0	5	2
2700097O09Rik	334	661	385	485	582
2700099C18Rik	57	80	63	36	55
2810001G20Rik	12	62	54	46	42
2810002D19Rik	22	2	13	5	4
2810006K23Rik	199	180	186	195	312
2810021J22Rik	113	194	259	310	115
2810025M15Rik	203	255	249	136	278
2810029C07Rik	80	88	104	119	53
2810030D12Rik	0	12	0	5	32
2810032G03Rik	259	190	108	274	516
2810039B14Rik	0	0	0	10	0
2810047C21Rik1	0	0	2	1	4
2810049E08Rik	2	0	0	0	0
2810402E24Rik	18	32	4	21	27
2810403A07Rik	3595	3193	4873	2521	1955
2810403D21Rik	110	234	80	55	195
2810404F17Rik	0	4	0	0	2
2810404M03Rik	24	12	6	12	41
2810405F17Rik	34	14	17	5	6
2810407A14Rik	8	4	30	5	2
2810408A11Rik	0	10	0	19	7
2810408I11Rik	932	986	735	679	1459
2810414N06Rik	6	0	0	0	21
2810425M01Rik	0	0	0	5	0
2810428I15Rik	88	92	131	51	76
2810428J06Rik	6	0	0	2	0
2810429I04Rik	26	4	15	15	64
2810433D01Rik	14	8	0	1	11
2810454H06Rik	0	14	19	10	0
2810459M11Rik	625	601	389	1914	1067
2810468N07Rik	0	12	11	56	58
2810471M01Rik	0	0	0	0	9
2810474O19Rik	4573	3293	3685	4762	6094
2900005J15Rik	0	0	0	2	0
2900009J06Rik	0	12	0	0	17
2900011O08Rik	47	59	30	76	73
2900026A02Rik	250	143	236	250	167
2900041M22Rik	0	13	0	0	0
2900052L18Rik	8	10	0	5	0
2900055J20Rik	4	0	0	0	0
2900076A07Rik	13	6	19	22	17
2900076G11Rik	0	0	0	0	4
2900079G21Rik	284	215	271	266	97
2900092C05Rik	4	2	4	12	7
2900097C17Rik	29	82	252	131	106
3-Mar	629	772	489	1187	1213
3-Sep	1169	1185	1221	765	1486
3000002C10Rik	78	111	87	85	112
3010001F23Rik	162	170	158	341	617
3010003L21Rik	15	17	11	2	8
3010026O09Rik	390	492	631	457	339
3100003L05Rik	1	14	4	12	2
3110002H16Rik	1601	1646	2872	1590	1961
3110004A20Rik	2	18	2	15	2
3110009E18Rik	241	174	156	154	207
3110040N11Rik	66	101	88	177	297
3110043O21Rik	273	180	316	284	591
3110045C21Rik	24	4	22	23	55
3110052M02Rik	31	57	36	22	67
3110053B16Rik	0	0	0	2	23
3110056K07Rik	490	649	839	945	565
3110062M04Rik	7	8	13	12	2
3110067C02Rik	0	20	11	23	0
3110070M22Rik	18	6	0	15	14
3110079O15Rik	0	0	19	13	0
3110082I17Rik	111	132	93	75	166
3110082J24Rik	0	0	6	13	0
3110083C13Rik	93	63	56	48	174
3110099E03Rik	0	27	0	0	67
3300002I08Rik	36	31	25	30	150
3300002P13Rik	0	8	14	7	2
3300005D01Rik	0	4	2	10	0
3632451O06Rik	8	0	2	7	0
3632454L22Rik	2	2	0	0	4
3830403N18Rik	12	6	15	10	34
3830406C13Rik	392	215	185	287	647
3830408C21Rik	21	4	10	13	17
3830417A13Rik	0	14	0	21	131
3830432H09Rik	0	6	9	0	0
4-Mar	30	2	11	56	23
4-Sep	8	9	19	38	15
4430402I18Rik	168	85	108	724	97
4631405K08Rik	6	0	0	0	12
4632404H12Rik	6	6	41	12	0
4632411P08Rik	0	31	19	10	9
4632415L05Rik	12	2	13	20	92
4632427E13Rik	289	436	488	360	364
4632428C04Rik	0	0	0	0	2
4632432E15Rik	0	2	0	0	0
4731419I09Rik	0	0	0	0	1
4732416N19Rik	16	33	15	47	35
4732463B04Rik	23	8	2	3	0
4732465J04Rik	31	29	22	8	9
4732471J01Rik	1094	1705	1127	1922	1392
4732487G21Rik	56	56	41	58	27
4732490B19Rik	12	2	4	7	2
4732491K20Rik	0	0	0	41	0
4732496C06Rik	0	0	35	22	5
4831440E17Rik	104	140	185	226	117
4833403J16Rik	0	0	0	0	2
4833412C05Rik	22	6	0	0	19
4833413E03Rik	0	9	0	0	0
4833417C18Rik	30	58	52	40	21
4833418N02Rik	8	31	0	5	30
4833420G17Rik	444	480	571	360	746
4833422C13Rik	0	0	0	25	7
4833423E24Rik	0	2	0	3	15
4833427F10Rik	32	0	10	41	16
4833439L19Rik	861	853	983	655	761
4833445I07Rik	2	36	9	14	9
4921501E09Rik	0	0	0	0	1
4921504E06Rik	6	17	69	370	3
4921507G05Rik	8	0	2	41	7
4921507P07Rik	10	12	2	3	14
4921513I03Rik	0	10	0	13	9
4921515E04Rik	49	61	38	11	46
4921517D22Rik	2	0	0	42	23
4921522P10Rik	18	10	13	0	0
4921524J17Rik	622	711	862	412	799
4921524L21Rik	0	0	0	116	0
4921528I07Rik	0	2	2	5	0
4921529L05Rik	24	0	6	0	2
4921530L21Rik	0	0	0	2	0
4921531C22Rik	267	237	210	306	258
4921536K21Rik	128	66	67	71	92
4921539E11Rik	51	108	139	116	87
4921539H07Rik	4	0	0	0	18
4922502D21Rik	0	0	0	0	16
4922502N22Rik	0	2	0	0	5
4930401G09Rik	0	0	2	4	1
4930401O10Rik	0	0	0	0	2
4930402F06Rik	12	0	0	2	0
4930402F11Rik	0	4	102	0	0
4930402H24Rik	1314	1483	1656	1726	2428
4930402K13Rik	40	74	19	0	0
4930403P22Rik	2	4	0	5	2
4930404I05Rik	0	0	0	23	0
4930405D11Rik	10	27	13	45	5
4930405L22Rik	0	14	0	0	0
4930405N21Rik	0	23	6	28	44
4930407G08Rik	0	0	0	0	2
4930407I10Rik	4	20	0	17	35
4930408O17Rik	1368	2107	1288	1929	1294
4930412B13Rik	0	8	11	3	0
4930412C18Rik	19	4	18	7	12
4930412E21Rik	372	154	209	36	44
4930412F09Rik	10	25	6	15	9
4930412L05Rik	0	0	19	5	0
4930413E15Rik	0	0	4	0	0
4930415F15Rik	0	0	0	0	5
4930415O20Rik	42	175	228	292	201
4930417H01Rik	0	0	6	0	0
4930417O13Rik	19	9	9	25	8
4930417O22Rik	10	0	0	0	0
4930422M22Rik	0	0	1	4	5
4930423M02Rik	3	14	0	2	4
4930425L21Rik	0	0	2	12	11
4930426I24Rik	22	8	11	2	0
4930426L09Rik	10	0	0	0	0
4930427A07Rik	154	190	227	94	154
4930428N03Rik	0	0	0	2	12
4930428O21Rik	10	0	16	0	16
4930429D17Rik	34	78	27	46	100
4930429F24Rik	0	0	9	0	0
4930430A15Rik	149	41	73	237	437
4930430E12Rik	72	51	104	98	89
4930430F08Rik	2	0	2	5	16
4930431F12Rik	0	0	0	1	0
4930431L21Rik	0	10	4	2	9
4930431P19Rik	21	8	14	4	30
4930432B10Rik	0	23	39	18	16
4930432E11Rik	185	164	110	115	182
4930432H08Rik	12	0	0	0	12
4930432K21Rik	490	343	300	326	284
4930432L08Rik	31	43	9	54	20
4930433I11Rik	0	0	0	2	0
4930433J02Rik	0	0	11	0	0
4930433N12Rik	18	23	48	23	46
4930434B07Rik	0	18	2	0	3
4930434O05Rik	0	4	0	7	0
4930438A08Rik	0	0	9	45	35
4930439D14Rik	0	2	0	0	2
4930440I19Rik	2	3	0	2	4
4930441H08Rik	266	123	245	15	18
4930441J16Rik	0	10	0	0	0
4930442J19Rik	0	0	0	0	4
4930443O20Rik	12	0	11	0	4
4930444E06Rik	0	0	0	0	11
4930444G20Rik	0	0	0	0	11
4930444P10Rik	129	62	105	236	119
4930445N18Rik	8	0	2	0	4
4930447C04Rik	85	113	104	87	107
4930447C11Rik	0	0	0	8	0
4930448A20Rik	0	2	1	5	20
4930448H16Rik	494	520	794	288	122
4930448N21Rik	92	88	15	42	77
4930449A18Rik	22	50	87	62	73
4930451E10Rik	0	2	4	0	2
4930451G09Rik	31	47	51	40	50
4930451I11Rik	10	2	15	2	17
4930452B06Rik	128	82	82	141	179
4930453H23Rik	7	21	10	8	32
4930453L07Rik	16	0	2	0	0
4930453N24Rik	3029	2616	3299	1665	1847
4930455B14Rik	2	4	0	0	11
4930455D15Rik	330	468	524	332	506
4930455G09Rik	8	2	28	7	29
4930458D05Rik	60	50	122	67	99
4930459L07Rik	6	0	0	0	0
4930461C15Rik	8	0	22	0	5
4930461G14Rik	8	8	0	0	0
4930463O16Rik	0	0	0	10	0
4930465K10Rik	24	19	43	64	20
4930467D21Rik	249	191	147	192	189
4930467K11Rik	0	25	0	0	23
4930469K13Rik	19	10	15	21	62
4930470P17Rik	0	0	13	12	23
4930471C06Rik	12	26	24	51	16
4930471D02Rik	6	0	0	2	5
4930471M09Rik	0	2	2	12	16
4930473A02Rik	6	14	35	2	6
4930477E14Rik	0	0	0	0	2
4930479D17Rik	6	0	0	5	4
4930480G23Rik	0	4	0	0	0
4930480K23Rik	4	0	6	12	21
4930481A15Rik	4	14	0	10	2
4930481B07Rik	18	16	0	30	28
4930483J18Rik	0	23	19	0	7
4930483K19Rik	2	0	0	0	0
4930486L24Rik	0	2	0	0	0
4930487D11Rik	0	0	0	2	0
4930488B22Rik	4	0	0	0	0
4930500F04Rik	2	0	0	0	2
4930500F10Rik	28	2	6	5	4
4930500L23Rik	2	6	10	29	4
4930502E09Rik	2	14	17	8	27
4930502E18Rik	30	0	0	43	12
4930503E14Rik	4	7	0	15	4
4930503L19Rik	231	230	194	307	271
4930505A04Rik	10	0	17	2	9
4930505K14Rik	0	0	0	5	0
4930505N22Rik	54	79	150	107	249
4930506C21Rik	64	12	24	83	41
4930507D05Rik	0	6	0	31	0
4930509E16Rik	102	0	15	26	35
4930509G22Rik	76	37	48	82	92
4930509K18Rik	80	72	103	45	231
4930510E17Rik	0	12	0	0	0
4930511A02Rik	0	4	4	0	0
4930511M06Rik	0	1	6	6	12
4930511M18Rik	0	0	0	0	2
4930512B01Rik	2	6	6	12	158
4930512H18Rik	18	23	26	61	12
4930512M02Rik	0	2	0	0	0
4930513D17Rik	10	6	4	12	30
4930513N10Rik	111	141	245	89	97
4930515B02Rik	0	0	0	3	0
4930515L19Rik	0	0	0	12	1
4930516B21Rik	24	45	13	10	16
4930516K23Rik	20	6	15	7	7
4930517O19Rik	0	0	0	2	0
4930518I17Rik	0	0	0	0	5
4930518J20Rik	0	0	9	0	0
4930519A11Rik	0	4	0	7	0
4930519F09Rik	232	117	110	217	220
4930519F16Rik	689	391	325	1608	759
4930519G04Rik	0	43	9	3	13
4930519H02Rik	0	0	2	0	0
4930519L02Rik	0	14	2	29	2
4930520O04Rik	41	8	50	49	51
4930522H14Rik	100	104	22	56	212
4930522L14Rik	67	145	112	193	295
4930522O17Rik	16	18	21	7	16
4930523C07Rik	0	0	15	13	0
4930524B15Rik	79	101	37	134	120
4930524J08Rik	4	35	19	3	16
4930524O07Rik	0	10	2	2	0
4930525G20Rik	8	7	5	2	2
4930526L06Rik	4	2	0	0	4
4930527E20Rik	37	40	53	45	39
4930528D03Rik	6	2	1	5	5
4930528G23Rik	156	47	74	53	48
4930528J11Rik	0	0	3	9	0
4930529C04Rik	0	4	0	0	0
4930532G15Rik	11	7	6	27	0
4930533I22Rik	0	0	0	0	4
4930533K18Rik	0	10	0	0	19
4930533O14Rik	50	48	65	69	89
4930533P14Rik	17	66	17	65	19
4930534D22Rik	0	4	0	8	1
4930535G08Rik	2	0	0	2	2
4930537H20Rik	3	0	6	12	18
4930539C22Rik	7	2	2	0	0
4930539E08Rik	30	10	56	50	107
4930539J05Rik	3	0	23	26	21
4930539M17Rik	4	6	0	30	4
4930540E01Rik	0	0	0	0	4
4930540M05Rik	0	6	0	16	4
4930542C12Rik	0	0	2	0	4
4930542C16Rik	0	0	0	25	19
4930544G11Rik	25	14	0	13	0
4930544I03Rik	14	23	2	101	27
4930544M13Rik	0	8	4	2	0
4930547E08Rik	84	76	52	152	166
4930547M16Rik	71	89	80	57	82
4930548G14Rik	0	18	0	0	9
4930548H24Rik	4	4	0	14	8
4930548K13Rik	0	0	0	0	21
4930549C01Rik	0	4	22	4	5
4930550C14Rik	200	164	148	179	397
4930550C17Rik	0	0	0	0	19
4930550L24Rik	24	18	0	12	5
4930552P12Rik	0	2	0	2	0
4930553P18Rik	160	149	104	0	71
4930554C24Rik	28	55	42	0	0
4930554G22Rik	0	0	0	3	0
4930554G24Rik	82	82	39	94	51
4930554H23Rik	46	41	19	3	9
4930555B11Rik	39	10	11	4	0
4930555F03Rik	2	0	15	0	4
4930555G01Rik	2	0	3	0	4
4930556G01Rik	74	157	168	159	279
4930556G22Rik	3	1	0	12	0
4930556J24Rik	458	800	821	784	604
4930556L07Rik	0	0	0	0	2
4930556M19Rik	2	23	4	33	21
4930556N13Rik	379	316	522	495	309
4930557A04Rik	2	0	0	2	4
4930557F10Rik	10	3	13	2	50
4930558C23Rik	91	98	64	31	69
4930558F17Rik	1	0	0	0	0
4930558J18Rik	22	33	19	0	32
4930558J22Rik	0	0	2	0	0
4930558K02Rik	10	0	0	0	25
4930560O18Rik	0	4	0	0	2
4930562C15Rik	211	101	119	216	209
4930562F17Rik	2573	1327	1458	1963	1207
4930563D23Rik	0	2	0	10	0
4930563E18Rik	0	18	6	2	0
4930563E22Rik	47	83	21	18	23
4930564D02Rik	0	0	0	0	9
4930565D16Rik	4	0	0	0	4
4930566F21Rik	23	8	14	31	35
4930568A12Rik	60	23	73	40	66
4930568D16Rik	0	2	2	2	3
4930568G15Rik	22	55	42	24	11
4930570D08Rik	0	0	6	0	0
4930570N18Rik	2	0	1	3	1
4930573C15Rik	2	0	15	5	0
4930578C19Rik	0	2	0	0	0
4930578G10Rik	2	3	2	0	4
4930578I07Rik	0	0	5	0	0
4930578M01Rik	0	0	9	0	0
4930579C12Rik	46	70	70	176	194
4930579F01Rik	1092	777	561	372	380
4930579G24Rik	195	218	178	122	172
4930581F22Rik	2	26	0	0	0
4930583I09Rik	0	6	0	0	0
4930583K01Rik	0	0	2	0	12
4930584F24Rik	24	14	4	16	64
4930586N03Rik	6	0	22	15	40
4930588G17Rik	8	0	2	0	4
4930588K23Rik	10	0	0	5	9
4930590J08Rik	52	63	22	92	66
4930591A17Rik	0	10	9	2	19
4930593A02Rik	46	47	21	131	70
4930593C16Rik	4	0	2	1	51
4930594M17Rik	0	20	5	0	0
4930594M22Rik	0	0	6	0	0
4930594O21Rik	0	0	10	3	2
4930595D18Rik	0	0	40	8	7
4930595M18Rik	1	0	17	0	0
4930597O21Rik	4	0	0	12	4
4930598A11Rik	0	0	0	17	0
4930598F16Rik	0	0	1	1	0
4930598N05Rik	977	661	741	422	784
4930599N23Rik	14	31	23	36	23
4931403E22Rik	4	0	0	1	0
4931403M11Rik	0	0	2	2	7
4931406C07Rik	337	228	232	350	1259
4931406G06Rik	8	6	4	22	4
4931406P16Rik	1129	1469	1300	1108	1971
4931409K22Rik	219	184	223	256	133
4931413I07Rik	264	73	322	183	223
4931414P19Rik	51	69	105	79	98
4931415C17Rik	98	203	188	456	205
4931419H13Rik	147	311	338	107	150
4931422A03Rik	2	8	4	0	0
4931423N10Rik	298	242	578	628	647
4931428F04Rik	4	8	9	55	53
4931428L18Rik	68	86	70	58	118
4931429L15Rik	4	0	22	12	26
4931429P17Rik	0	10	9	15	2
4931440J10Rik	0	2	2	2	2
4931440P22Rik	1885	1342	1203	853	1100
4932411E22Rik	28	8	24	65	63
4932411K12Rik	46	41	17	31	62
4932411N23Rik	51	102	44	100	21
4932412D23Rik	67	39	29	48	112
4932414J04Rik	0	0	0	0	2
4932414N04Rik	0	0	4	7	4
4932415M13Rik	141	37	169	10	64
4932431P20Rik	16	28	26	15	42
4932435O22Rik	10	6	15	4	10
4932438A13Rik	2666	2696	2931	2713	2605
4932438H23Rik	70	111	113	21	51
4932441J04Rik	0	3	9	4	4
4932443I19Rik	2	8	1	7	7
4932443L11Rik	1	2	0	0	10
4933402E13Rik	0	0	17	12	25
4933402J07Rik	0	0	4	7	3
4933402N22Rik	32	41	24	3	12
4933402P03Rik	0	2	0	2	0
4933404I11Rik	130	117	113	55	21
4933404O12Rik	241	360	639	966	326
4933405D12Rik	0	0	4	17	35
4933405E24Rik	1	15	0	2	12
4933405L10Rik	0	6	0	2	2
4933406C10Rik	44	29	9	0	66
4933406F09Rik	0	8	11	2	2
4933406G16Rik	30	0	11	3	16
4933406I18Rik	4	3	8	7	19
4933406J08Rik	1161	874	1177	713	837
4933406K04Rik	0	0	0	5	12
4933406M09Rik	0	10	0	5	0
4933406P04Rik	12	2	3	35	4
4933407K13Rik	10	4	6	7	4
4933407L21Rik	0	10	0	0	4
4933408B17Rik	124	257	267	360	294
4933408J17Rik	0	0	0	5	5
4933409D19Rik	371	574	792	74	30
4933411E06Rik	0	0	0	0	2
4933412A08Rik	8	0	4	3	7
4933413J09Rik	145	325	240	201	146
4933415A04Rik	405	352	361	84	149
4933415J04Rik	0	6	13	0	3
4933416E03Rik	153	94	80	34	92
4933416E14Rik	8	0	0	0	0
4933416I08Rik	0	0	9	0	0
4933417A18Rik	134	8	271	179	5
4933417C20Rik	44	88	65	18	35
4933417E11Rik	123	122	61	197	164
4933421A08Rik	8	0	6	0	2
4933421O10Rik	12	2	0	10	2
4933424G06Rik	264	176	153	111	163
4933424L21Rik	20	0	9	179	0
4933424M12Rik	0	25	0	5	4
4933425L06Rik	24	12	0	30	18
4933425M03Rik	0	0	0	8	0
4933427D06Rik	1439	1800	1118	1144	1008
4933427D14Rik	233	191	173	194	286
4933427E13Rik	94	80	11	8	23
4933427G17Rik	78	115	115	98	119
4933427G23Rik	72	51	81	36	50
4933427I04Rik	0	6	0	5	21
4933427I22Rik	0	0	0	2	0
4933427J07Rik	0	4	0	3	5
4933428C19Rik	0	0	0	2	39
4933428M09Rik	12	29	68	48	73
4933428P19Rik	0	0	0	8	4
4933429H19Rik	1	0	0	2	0
4933430I17Rik	26	64	89	172	148
4933430N04Rik	12	0	0	0	0
4933431E20Rik	8	0	0	19	0
4933431K14Rik	0	2	0	0	0
4933431K23Rik	91	88	56	59	39
4933431M02Rik	0	0	0	15	0
4933432K03Rik	236	135	92	127	253
4933433G15Rik	40	25	0	106	49
4933434E20Rik	2571	4439	4106	2806	3390
4933434M16Rik	2	2	0	0	19
4933435F18Rik	0	0	0	2	0
4933435G04Rik	0	0	0	5	0
4933436E23Rik	0	0	2	2	2
4933436H12Rik	0	0	2	0	2
4933436I20Rik	4	8	2	5	18
4933437G19Rik	3	6	15	2	9
4933438B17Rik	4	0	2	0	0
4933439K11Rik	0	0	0	0	7
4933440J02Rik	0	0	6	0	11
4933440M02Rik	230	246	227	456	351
5-Mar	2914	2619	2769	2873	4283
5-Sep	0	8	0	3	15
5031414D18Rik	30	35	4	15	16
5031425E22Rik	60	47	50	98	124
5031434O11Rik	0	0	0	0	14
5031439G07Rik	525	626	919	310	387
5033403H07Rik	44	0	11	30	30
5033404E19Rik	1	0	0	0	0
5033428I22Rik	0	1	0	0	0
5330411J11Rik	18	0	0	0	8
5330411O13Rik	24	12	25	72	49
5330413P13Rik	0	8	0	0	0
5330416C01Rik	20	20	24	53	64
5330417C22Rik	1603	1751	2501	2050	2505
5330434G04Rik	18	14	0	3	10
5330438D12Rik	19	23	41	21	54
5330439A09Rik	0	0	0	0	2
5330439K02Rik	8	45	39	91	21
5430400D12Rik	6	25	6	0	4
5430401F13Rik	0	8	2	0	4
5430403G16Rik	18	8	9	12	14
5430405H02Rik	105	104	140	117	47
5430416N02Rik	11	39	19	5	12
5430416O09Rik	8	12	5	8	7
5430427N15Rik	0	2	9	23	4
5430427O19Rik	0	0	0	1	4
5430434I15Rik	0	10	0	14	29
5530400K19Rik	102	40	41	135	60
5530601H04Rik	92	31	77	77	85
5730403I07Rik	18	10	11	25	28
5730405O15Rik	5	0	23	21	32
5730409E04Rik	14	31	6	0	11
5730412P04Rik	10	0	2	0	14
5730419F03Rik	8	4	26	26	20
5730420D15Rik	0	0	0	15	4
5730455P16Rik	306	343	345	81	93
5730480H06Rik	333	429	411	236	593
5730507C01Rik	74	207	284	325	104
5730508B09Rik	12	33	61	50	48
5730522E02Rik	2492	3357	2437	2603	3273
5730559C18Rik	6	0	2	2	5
5730585A16Rik	0	0	2	0	0
5830411N06Rik	111	45	4	4	2
5830417I10Rik	19	37	15	76	50
5830418P13Rik	28	10	23	14	22
5830444B04Rik	102	106	149	121	48
5830454E08Rik	4	4	0	7	0
5830473C10Rik	0	2	9	5	0
5930403N24Rik	6	0	0	23	16
5930409G06Rik	32	26	9	22	9
5930412G12Rik	0	0	0	3	0
5930422O12Rik	0	0	0	2	0
5930435M05Rik	6	12	35	0	18
6-Mar	671	499	943	564	797
6-Sep	192	398	254	417	381
6030407O03Rik	31	53	107	89	120
6030408B16Rik	100	84	139	350	353
6030419C18Rik	0	2	0	3	0
6030442K20Rik	6	0	1	2	5
6030443J06Rik	384	517	394	395	340
6030452D12Rik	0	0	0	15	0
6030458C11Rik	388	406	471	404	389
6030468B19Rik	276	307	420	355	300
6030469F06Rik	0	0	0	0	5
6030471H07Rik	0	0	0	5	0
6030498E09Rik	30	19	6	46	27
6230400D17Rik	68	175	122	69	74
6330403A02Rik	2	0	0	0	0
6330403K07Rik	0	8	2	5	27
6330403L08Rik	0	2	0	8	0
6330408A02Rik	26	41	45	12	126
6330410L21Rik	8	2	37	30	13
6330416G13Rik	0	0	0	12	0
6330549D23Rik	425	369	320	460	343
6330562C20Rik	28	27	48	91	62
6430550D23Rik	38	25	4	51	69
6430571L13Rik	0	0	4	0	4
6430573F11Rik	269	623	639	470	257
6430573P05Rik	0	4	0	0	11
6430584L05Rik	14	0	2	13	0
6430628N08Rik	0	0	0	0	2
6430710C18Rik	696	596	545	804	892
6530401F13Rik	0	0	15	0	2
6530403H02Rik	414	530	501	617	852
6530409C15Rik	0	0	9	12	2
6530411M01Rik	0	14	0	0	11
6720427I07Rik	126	121	173	51	61
6720469O03Rik	4	0	0	0	0
6720483E21Rik	0	0	0	0	4
6720489N17Rik	727	685	919	335	529
6820408C15Rik	150	179	163	175	219
6820431F20Rik	66	63	116	290	150
7-Mar	1022	1748	1940	1364	1468
7-Sep	692	684	1013	686	1028
7420426K07Rik	250	287	201	162	424
7420461P10Rik	183	199	131	180	353
7530416G11Rik	0	2	0	2	0
7530428D23Rik	6	0	6	13	0
8-Mar	108	73	55	148	149
8-Sep	8	0	8	3	0
8030442B05Rik	40	48	35	79	21
8030443G20Rik	20	6	9	2	23
8030462N17Rik	2433	4094	2322	3392	2701
8030474K03Rik	782	1103	551	1387	761
8430429K09Rik	98	122	93	146	312
8430436N08Rik	0	0	2	0	0
8430437L04Rik	6	0	0	0	7
9-Mar	64	70	65	53	44
9-Sep	373	89	53	71	10
9030407P20Rik	0	0	16	0	5
9030612E09Rik	0	0	4	0	4
9030616G12Rik	0	0	0	18	0
9030617O03Rik	16	76	15	50	7
9030622O22Rik	20	0	0	5	16
9030624G23Rik	182	151	121	191	109
9030624J02Rik	275	305	407	385	343
9130008F23Rik	18	6	11	5	62
9130011E15Rik	902	1094	1373	999	966
9130015L21Rik	0	0	0	0	2
9130017K11Rik	4	2	9	0	48
9130019O22Rik	0	0	10	45	62
9130019P16Rik	199	144	602	31	138
9130023H24Rik	527	342	464	423	693
9130024F11Rik	32	70	26	31	9
9130204K15Rik	401	468	431	438	596
9130221F21Rik	0	0	0	1	0
9130227L01Rik	795	741	579	828	561
9130230L23Rik	40	1142	116	64	74
9130401M01Rik	50	42	75	17	14
9130409I23Rik	166	94	133	164	433
9130409J20Rik	0	0	0	2	0
9130410C08Rik	0	0	11	0	7
9230019H11Rik	0	4	0	0	7
9230020A06Rik	18	0	15	35	19
9230104L09Rik	2	15	4	3	32
9230104M06Rik	4	4	2	0	0
9230106D20Rik	15	1	75	63	37
9230110C19Rik	593	373	208	584	1010
9230110F15Rik	4	4	0	0	5
9230112D13Rik	72	83	125	83	80
9230112E08Rik	0	0	19	0	0
9230113P08Rik	4	4	0	0	0
9230114K14Rik	147	178	148	217	165
9230116N13Rik	2	0	4	2	0
9330102E08Rik	396	252	170	248	271
9330104G04Rik	14	10	2	7	16
9330111N05Rik	261	396	787	255	289
9330118I20Rik	0	0	0	2	11
9330136K24Rik	3	32	56	41	23
9330151L19Rik	29	39	123	15	36
9330154J02Rik	0	0	0	10	0
9330158H04Rik	5	14	18	2	0
9330159M07Rik	403	383	446	293	325
9330160F10Rik	48	66	43	33	37
9330162012Rik	0	0	2	0	7
9330162G02Rik	5	14	19	12	26
9330175E14Rik	99	159	71	88	205
9330175M20Rik	0	0	0	0	5
9330178D15Rik	0	0	2	0	0
9330179D12Rik	0	6	0	0	16
9330182L06Rik	88	117	74	40	91
9330185C12Rik	292	521	399	76	93
9330198N18Rik	28	1	31	31	21
9430002A10Rik	0	0	15	0	0
9430007A20Rik	12	4	0	2	14
9430007M09Rik	87	48	140	131	46
9430015G10Rik	1042	950	1243	395	711
9430016H08Rik	8	49	136	12	4
9430020K01Rik	904	1145	834	931	1070
9430021M05Rik	134	122	126	149	270
9430037G07Rik	157	256	145	171	74
9430037O13Rik	12	12	22	21	0
9430038I01Rik	2458	3528	3699	2867	3200
9430041J12Rik	8	12	17	3	30
9430060I03Rik	6	12	23	2	12
9430062P05Rik	0	12	0	3	0
9430065F17Rik	0	3	5	5	4
9430073C21Rik	0	0	0	3	0
9430076C15Rik	971	877	1012	704	797
9430083B18Rik	0	2	0	0	0
9430091E24Rik	1231	1031	1471	922	921
9430097D07Rik	0	0	4	0	0
9530018H14Rik	0	0	0	0	8
9530026F06Rik	98	43	41	17	58
9530026P05Rik	22	14	52	28	131
9530027J09Rik	0	2	5	26	0
9530036O11Rik	208	142	63	60	134
9530046B11Rik	0	4	2	2	38
9530051G07Rik	12	53	9	60	53
9530052E02Rik	8	23	41	40	54
9530053A07Rik	15	23	12	21	9
9530059O14Rik	423	342	272	443	373
9530062K07Rik	2	16	0	35	95
9530068E07Rik	587	487	503	499	844
9530077C05Rik	1296	1231	2282	2499	2969
9530080O11Rik	11	25	0	0	2
9530082P21Rik	44	66	44	93	12
9630013D21Rik	0	0	1	0	0
9630028B13Rik	6	8	0	2	0
9630028H03Rik	0	1	1	0	2
9830004L10Rik	2087	1500	836	1025	2239
9830107B12Rik	50	125	297	36	47
9830132P13Rik	48	14	13	120	520
9830144P21Rik	0	0	0	5	13
9830147E19Rik	54	45	81	15	48
9930004E17Rik	1	2	0	5	0
9930012K11Rik	58	170	108	50	18
9930021J03Rik	391	454	338	515	395
9930022D16Rik	1	1	0	1	4
9930038B18Rik	80	16	39	94	66
9930104L06Rik	301	443	591	404	380
9930111H07Rik	19	8	8	17	37
a	93	49	146	248	196
A030005K14Rik	1	0	0	0	0
A130006I12Rik	2	0	0	0	2
A130010J15Rik	0	12	0	5	2
A130051J06Rik	4	0	9	0	32
A130057D12Rik	0	0	0	3	7
A1bg	25	108	79	108	74
A1cf	10	0	0	0	0
A230001M10Rik	8	0	0	0	2
A230004M16Rik	2	0	2	2	39
A230006K03Rik	0	6	0	2	21
A230020J21Rik	2	0	0	7	0
A230028O05Rik	0	0	0	0	2
A230046K03Rik	38	175	126	83	19
A230050P20Rik	0	0	0	7	12
A230052G05Rik	0	0	0	0	3
A230056P14Rik	12	16	26	41	11
A230060F14Rik	0	0	11	0	0
A230072C01Rik	222	340	259	148	139
A230072E10Rik	149	104	48	45	80
A230077H06Rik	4	23	6	25	19
A230083G16Rik	419	897	441	278	397
A230087F16Rik	61	14	44	41	62
A230103J11Rik	58	29	76	12	42
A230107N01Rik	4	0	9	0	0
A230108P19Rik	43	12	26	12	9
A26c2	110	183	35	107	94
A2m	6	0	0	12	0
A330008L17Rik	97	184	130	322	519
A330009N23Rik	104	149	84	99	101
A330017A19Rik	24	10	22	36	9
A330023F24Rik	2	0	0	10	10
A330033J07Rik	128	176	181	265	168
A330035P11Rik	24	12	3	40	33
A330040F15Rik	0	0	0	8	4
A330058E17Rik	12	0	0	5	0
A330069E16Rik	76	55	22	171	35
A330069K06Rik	9	14	36	7	4
A330076H08Rik	28	20	43	0	36
A330093E20Rik	117	146	112	110	118
A330094K24Rik	22	39	9	25	59
A330102I10Rik	6	0	0	3	0
A3galt2	64	55	11	113	4
A430005L14Rik	256	418	542	271	411
A430010J10Rik	55	1	154	42	0
A430018G15Rik	0	0	0	0	16
A430033K04Rik	494	465	377	283	382
A430034D21Rik	0	0	0	0	2
A430046D13Rik	97	74	93	163	104
A430057M04Rik	18	1	22	0	2
A430060F13Rik	4365	4111	4502	4143	4167
A430073D23Rik	0	33	6	12	2
A430078G23Rik	2	6	6	34	23
A430078I02Rik	62	8	53	24	7
A430089I19Rik	2	0	0	0	0
A430093F15Rik	0	2	0	3	4
A430105I19Rik	0	0	0	0	4
A430105J06Rik	36	24	37	12	34
A430110L20Rik	48	16	41	0	2
A4galt	1481	1515	2691	1139	1352
A4gnt	0	18	13	0	34
A530013C23Rik	0	33	15	7	16
A530017D24Rik	0	0	11	0	4
A530021J07Rik	26	16	11	15	31
A530030E21Rik	0	4	0	0	0
A530053G22Rik	0	1	24	5	9
A530053M12Rik	0	12	6	20	0
A530064D06Rik	121	187	310	67	36
A530072M11Rik	13	23	11	21	4
A530076I17Rik	0	4	0	0	0
A530083I20Rik	0	0	0	5	0
A630001G21Rik	393	336	1548	626	910
A630010A05Rik	249	239	189	286	342
A630014C17Rik	11	6	2	7	16
A630023A22Rik	0	0	0	13	7
A630023P12Rik	2	1	0	2	4
A630031M04Rik	19	4	41	1	4
A630035G10Rik	65	118	35	11	34
A630052C17Rik	14	31	15	11	4
A630091E08Rik	73	82	66	31	135
A630095E13Rik	48	86	50	78	260
A630095N17Rik	2	25	0	0	14
A730004F24Rik	14	6	0	1	19
A730013G03Rik	0	0	11	10	0
A730018C14Rik	11	16	4	3	0
A730032A03Rik	14	0	0	12	2
A730036I17Rik	0	16	9	0	7
A730045E13Rik	1014	1513	543	754	982
A730046J19Rik	0	0	0	0	2
A730056A06Rik	1	7	0	0	0
A730060N03Rik	0	0	13	0	0
A730071L15Rik	6	6	4	0	2
A730081D07Rik	114	118	113	150	183
A730082K24Rik	536	698	351	288	1145
A730085K08Rik	0	4	0	12	4
A730098A19Rik	34	51	50	26	50
A830008E24Rik	187	199	225	283	191
A830009L08Rik	0	0	4	0	23
A830010M20Rik	5	37	15	30	51
A830018L16Rik	396	929	506	343	502
A830019L24Rik	0	0	0	0	4
A830019P07Rik	0	0	4	12	0
A830031A19Rik	2	2	9	2	28
A830035A12Rik	59	241	211	117	113
A830036E02Rik	4	0	0	0	0
A830052D11Rik	26	18	0	14	4
A830073O21Rik	0	0	0	5	0
A830080D01Rik	512	787	945	1696	1421
A830082K12Rik	30	6	2	124	67
A930001A20Rik	0	35	4	0	0
A930001C03Rik	10	0	2	0	0
A930003A15Rik	0	176	4	0	19
A930004D18Rik	0	10	0	0	15
A930005H10Rik	29	40	39	6	26
A930006I01Rik	6	4	0	2	7
A930006K02Rik	40	37	48	91	74
A930007I19Rik	0	4	6	32	9
A930012O16Rik	6	0	0	2	0
A930014E10Rik	167	142	120	70	46
A930015D03Rik	173	143	274	271	166
A930017M01Rik	0	0	0	13	0
A930018M24Rik	0	0	0	5	0
A930018P22Rik	2	2	0	7	5
A930029G22Rik	42	49	17	14	44
A930031H19Rik	0	0	0	5	4
A930036K24Rik	0	16	2	0	0
A930038B10Rik	40	29	4	9	25
AA386476	6	8	3	23	5
AA387200	6	6	6	0	11
AA414768	74	152	27	167	259
AA415398	4449	3696	4265	4596	3330
AA465934	64	88	54	156	120
AA467197	0	6	21	0	0
AA543186	60	41	53	41	16
AA545190	2162	1544	807	1045	4173
AA619741	58	16	52	57	30
AA623943	3174	3312	2730	4010	5495
AA792892	2188	2292	2245	1383	1587
AA914427	8	0	6	8	0
AA986860	6	66	4	38	30
Aaas	812	1107	922	963	1016
Aacs	680	540	637	534	512
Aadac	58	12	69	41	190
Aadacl2	0	10	4	0	14
Aadacl3	12	0	1	17	21
Aadat	22	6	2	23	44
Aaed1	3261	2691	4501	5449	4106
Aagab	88	49	130	107	166
Aak1	782	702	984	1001	839
Aamdc	1718	1963	1327	2118	2023
Aamp	450	756	805	569	522
Aanat	0	6	2	8	27
Aar2	249	190	702	141	99
Aard	44	10	39	5	35
Aars	982	993	1173	503	479
Aars2	2	16	44	3	9
Aasdh	266	249	215	322	401
Aasdhppt	86	127	204	101	225
Aass	74	25	52	52	48
Aatf	423	834	1078	507	1237
Aatk	2	2	0	10	2
AB041806	72	18	22	63	0
AB124611	109	108	127	59	99
Abat	215	682	337	369	429
Abca1	38	32	49	23	58
Abca12	3	0	10	6	38
Abca13	580	560	559	741	1066
Abca14	10	8	45	40	37
Abca15	12	61	28	21	28
Abca16	60	13	28	5	19
Abca17	538	505	590	455	519
Abca2	116	57	113	50	51
Abca3	122	186	183	210	197
Abca4	68	75	12	119	83
Abca5	12	12	58	17	90
Abca6	4	26	11	74	21
Abca7	90	47	15	45	86
Abca8a	0	25	22	3	0
Abca8b	4	8	2	13	11
Abca9	24	31	34	17	23
Abcb11	18	0	0	12	38
Abcb1a	14	2	11	12	14
Abcb1b	146	49	244	277	343
Abcb4	66	32	48	69	210
Abcb5	734	733	850	719	1174
Abcb7	657	971	879	398	648
Abcb8	138	232	170	435	188
Abcb9	106	19	67	48	35
Abcc1	102	78	264	69	181
Abcc10	62	41	70	90	44
Abcc12	4	4	11	0	7
Abcc2	18	58	102	26	39
Abcc3	409	199	212	193	212
Abcc4	48	75	140	64	220
Abcc5	1657	1059	2173	976	785
Abcc6	96	11	77	66	83
Abcc8	0	0	2	0	0
Abcc9	24	31	2	10	28
Abcd1	144	147	227	83	67
Abcd2	0	8	0	0	0
Abcd3	163	177	225	170	195
Abcd4	74	55	76	47	82
Abce1	1542	1674	3375	896	648
Abcf1	2978	2266	3507	720	479
Abcf2	6254	5671	8987	1384	1884
Abcf3	599	620	744	510	507
Abcg1	201	142	132	172	193
Abcg2	16	9	2	21	0
Abcg3	2	6	6	30	11
Abcg4	66	66	119	119	136
Abcg5	6	0	0	0	18
Abcg8	0	0	0	0	18
Abhd1	4	3	0	0	0
Abhd10	109	57	100	61	95
Abhd11	114	106	196	142	205
Abhd11os	2	0	2	5	0
Abhd12	471	603	548	644	697
Abhd12b	0	0	0	12	12
Abhd13	364	314	378	246	493
Abhd14a	12	6	11	2	11
Abhd14b	264	147	243	48	64
Abhd15	20	18	23	33	7
Abhd16a	110	134	130	126	131
Abhd17a	57	82	56	14	4
Abhd17b	838	541	838	667	1008
Abhd17c	509	427	704	760	1038
Abhd18	318	500	346	365	421
Abhd2	252	337	387	382	430
Abhd3	276	199	264	403	482
Abhd4	842	791	624	746	1255
Abhd5	508	802	272	1725	1247
Abhd6	9911	6701	12064	1888	2724
Abhd8	25	14	30	46	29
Abi1	1282	1004	1114	815	1434
Abi2	122	117	247	131	324
Abi3	4	0	0	0	0
Abi3bp	264	367	320	264	572
Abl1	645	833	848	1290	1866
Abl2	3446	2838	3489	3040	4211
Ablim1	173	274	333	288	251
Ablim2	62	86	87	35	121
Ablim3	72	9	43	60	76
Abo	248	93	75	426	83
Abr	623	1001	559	499	1081
Abra	6	0	0	0	0
Abracl	30	25	37	41	36
Abt1	3999	4063	7121	5034	3633
Abtb1	34	31	26	118	41
Abtb2	858	1270	1084	1236	1139
AC122844.3	21	5	6	14	12
AC123873.1	1	0	0	0	2
AC123873.2	0	0	0	2	0
AC123873.3	0	4	0	2	0
AC124606.1	0	2	13	0	0
AC124606.2	255	305	401	362	351
AC125149.1	100	93	68	74	47
AC125149.2	8	14	31	15	19
AC125149.3	487	457	548	689	400
AC125149.4	576	626	416	273	167
AC125149.5	1567	1475	1512	987	629
AC126035.1	1807	1171	1053	1132	2349
AC132444.1	1415	1189	1656	403	475
AC132444.2	66	55	62	58	34
AC132444.3	15	32	26	13	20
AC132444.5	109	116	156	117	71
AC133095.1	0	0	2	0	4
AC133095.2	8	31	0	17	19
AC133103.1	4169	4638	5318	4073	3173
AC133103.2	286	77	368	107	93
AC133103.3	6	14	4	2	30
AC133103.4	268	370	168	86	20
AC133103.5	4065	3238	3278	2351	1284
AC133103.6	15	17	17	31	23
AC133103.7	9	3	18	14	13
AC140325.3	14	0	4	0	14
AC140325.4	28	0	11	7	0
AC140365.1	82	16	11	26	127
AC149090.1	404	469	576	450	632
AC151602.15	218	158	171	27	40
AC154296.1	0	0	1	2	1
AC163611.1	18	4	0	7	40
AC163611.2	26	17	9	17	19
AC164084.1	137	114	63	93	144
AC164084.2	0	0	2	0	0
AC165294.1	18	5	0	2	5
AC165294.3	504	282	616	236	186
AC168977.1	22659	21586	24596	10243	7877
AC168977.2	2	4	0	8	0
Acaa1b	8	16	6	0	16
Acaa2	106	73	119	412	281
Acaca	788	690	1016	611	875
Acacb	359	521	436	760	609
Acad10	18	21	31	37	35
Acad12	91	118	149	68	38
Acad8	68	74	165	18	126
Acad9	22	2	86	17	19
Acadl	20	6	54	10	66
Acadm	1157	641	1246	943	1371
Acads	62	53	36	50	96
Acadvl	0	20	9	36	55
Acan	0	8	0	12	0
Acap1	22	18	17	38	21
Acap2	234	190	207	633	575
Acap3	198	401	528	268	423
Acat1	3747	3564	4440	2456	3179
Acat2	826	548	816	980	572
Acat3	65	82	84	170	89
Acbd3	111	73	73	57	147
Acbd4	114	45	19	2	12
Acbd5	1975	2006	2523	2454	3287
Acbd6	266	178	170	243	343
Acbd7	110	160	126	94	60
Accs	12	18	54	41	19
Accsl	15852	13037	11776	14717	14488
Acd	752	735	378	865	1453
Ace	0	0	0	3	0
Ace2	8	0	43	13	7
Ace3	1	0	0	28	0
Acer1	192	47	29	97	62
Acer2	2134	1668	2578	1090	1011
Acer3	259	493	471	145	172
Ache	0	8	0	0	0
Acin1	73	176	94	274	161
Ackr2	0	15	0	17	4
Ackr3	0	0	13	12	12
Acly	1405	1839	2183	2294	1807
Acnat1	3	0	6	0	10
Aco1	105	127	192	115	253
Aco2	1916	1541	2321	1065	859
Acod1	0	0	2	0	0
Acot1	1	16	13	38	23
Acot10	0	0	2	0	0
Acot11	52	12	34	51	35
Acot12	22	14	19	3	39
Acot13	410	450	629	493	590
Acot2	11	2	37	25	58
Acot3	222	194	221	322	421
Acot5	14	8	0	0	29
Acot6	37	23	48	8	30
Acot7	933	798	820	667	1003
Acot8	810	885	853	548	673
Acot9	382	470	344	331	370
Acox1	1347	1705	1078	1217	1971
Acox2	4	0	0	2	0
Acox3	193	178	212	139	263
Acoxl	552	601	472	347	297
Acp1	62	53	69	99	69
Acp2	88	61	23	195	98
Acp5	26	23	30	43	50
Acp6	50	63	41	30	83
Acp7	21	47	74	141	173
Acpp	358	512	388	211	423
Acr	4	0	0	0	0
Acrbp	52	39	48	55	56
Acrv1	26	0	36	0	34
Acsbg1	22	21	34	28	18
Acsbg2	36	127	77	61	33
Acsf2	123	128	133	193	160
Acsl1	472	330	430	636	626
Acsl3	1379	1423	1243	815	1049
Acsl4	1436	1839	2289	1242	1416
Acsl5	0	2	26	5	80
Acsl6	83	41	35	18	89
Acsm2	13	27	0	12	11
Acsm3	0	4	6	3	32
Acsm4	6	12	4	23	112
Acsm5	18	6	1	8	11
Acss1	4	108	13	291	138
Acss2	158	242	202	293	184
Acss3	2	11	0	0	2
Acta2	8	0	0	8	2
Actb	1433	1733	2100	1719	2192
Actg-ps1	4	0	6	2	0
Actg1	578	670	1298	988	1115
Actg2	10	26	9	38	41
Actl6a	1097	1058	1795	608	618
Actl6b	0	0	15	0	19
Actn1	201	186	107	259	343
Actn2	475	443	747	845	703
Actn3	20	13	90	14	76
Actn4	1060	743	1111	507	760
Actr10	282	252	330	680	437
Actr1a	1248	1171	1181	1198	1624
Actr1b	36	27	41	55	55
Actr2	1850	1826	2178	2032	1786
Actr3	2131	2758	2215	2167	3102
Actr3b	42	96	45	43	62
Actr5	159	116	329	175	102
Actr6	1077	1321	1873	1055	787
Actr8	89	114	173	197	221
Acvr1	580	285	301	291	651
Acvr1b	28	27	22	19	73
Acvr1c	6	4	9	7	2
Acvr2a	233	257	463	272	231
Acvr2b	45	100	141	169	65
Acvrl1	48	25	2	2	46
Acy1	330	158	605	474	840
Acy3	28	61	35	26	27
Acyp1	384	448	435	408	467
Acyp2	76	57	95	171	143
Ada	78	137	149	172	96
Adad1	0	0	0	7	0
Adad2	0	4	19	0	0
Adal	32	18	19	58	37
Adam10	573	877	1103	698	924
Adam11	0	6	58	0	23
Adam12	59	20	80	62	58
Adam15	5	0	0	0	0
Adam17	2614	3185	3520	2077	1917
Adam18	0	2	8	2	0
Adam19	42	20	22	43	11
Adam2	500	411	589	640	341
Adam21	0	6	2	0	0
Adam22	94	203	91	250	228
Adam23	9	41	3	15	25
Adam25	0	0	0	0	2
Adam28	12	4	0	2	0
Adam3	0	13	4	10	21
Adam32	30	96	24	43	16
Adam33	83	100	74	317	300
Adam5	0	2	4	7	16
Adam6b	0	0	0	2	0
Adam7	67	44	106	45	94
Adam8	18	2	0	150	150
Adam9	132	275	286	144	152
Adamts1	0	0	4	2	9
Adamts10	1	0	2	0	0
Adamts12	27	38	28	18	38
Adamts13	50	25	2	74	34
Adamts14	6	6	13	20	39
Adamts15	24	14	26	40	41
Adamts16	2	4	0	0	27
Adamts17	128	260	45	205	200
Adamts18	49	121	30	81	196
Adamts19	116	207	36	23	21
Adamts2	50	23	50	43	41
Adamts20	13	18	6	13	28
Adamts3	280	349	274	99	162
Adamts4	36	6	56	46	44
Adamts5	0	4	0	26	6
Adamts6	96	216	211	186	947
Adamts7	2	2	15	26	56
Adamts8	16	0	6	0	17
Adamts9	28	33	54	12	89
Adamtsl1	812	759	801	668	772
Adamtsl2	0	0	0	0	2
Adamtsl3	4	3	6	6	3
Adamtsl4	16	33	24	46	32
Adamtsl5	59	243	713	119	169
Adap1	2	10	2	45	15
Adap2	4	41	25	48	14
Adar	145	159	186	231	182
Adarb1	133	259	219	274	215
Adarb2	140	275	50	244	545
Adat1	300	326	328	231	519
Adat2	30	16	35	15	7
Adck1	16	61	24	63	34
Adck2	29	90	97	30	18
Adck3	2	82	63	25	35
Adck4	138	256	159	117	75
Adck5	211	172	296	461	258
Adcy1	72	25	6	41	14
Adcy10	25	12	56	69	42
Adcy2	2389	2651	2695	1249	1285
Adcy3	271	265	241	306	289
Adcy4	16	2	27	2	22
Adcy5	191	250	67	233	268
Adcy6	31	6	18	10	9
Adcy7	98	94	107	88	176
Adcy8	101	58	52	60	58
Adcy9	147	180	245	188	234
Adcyap1	0	0	0	0	5
Adcyap1r1	7	2	15	12	0
Add1	624	555	934	1026	1114
Add2	140	115	134	102	108
Add3	134	172	224	190	244
Adgb	14	10	4	19	27
Adgra1	2	0	4	2	2
Adgra2	12	4	56	16	21
Adgra3	637	774	637	494	827
Adgrb1	0	0	0	0	9
Adgrb2	0	0	13	1	2
Adgrb3	51	105	74	113	179
Adgrd1	21	19	29	69	35
Adgrd2-ps	0	0	0	0	11
Adgre1	4	0	0	0	0
Adgre4	66	25	61	49	133
Adgre5	2	0	0	18	12
Adgrf2	0	4	0	30	2
Adgrf3	25	12	24	60	55
Adgrf4	34	2	0	7	4
Adgrf5	10	10	30	5	4
Adgrg1	72	90	48	102	103
Adgrg2	709	1211	724	1881	1891
Adgrg3	98	77	54	150	16
Adgrg4	150	125	119	426	104
Adgrg5	4	16	67	5	11
Adgrg6	18	2	1	2	4
Adgrg7	24	0	0	26	7
Adgrl1	20	13	35	25	51
Adgrl2	62	23	5	23	75
Adgrl3	34	16	22	40	81
Adgrl4	130	55	57	52	93
Adgrv1	750	839	1300	416	636
Adh1	66	6	21	28	26
Adh4	6	6	18	12	7
Adh5	2260	2356	2240	2510	3864
Adh6-ps1	6	0	4	0	1
Adh6a	26	0	15	15	21
Adh6b	15	0	37	0	14
Adhfe1	27	29	40	90	54
Adi1	2266	3005	3988	1295	1338
Adig	0	0	2	8	12
Adipoq	30	4	43	30	21
Adipor1	1306	1173	1380	675	950
Adipor2	450	413	483	264	667
Adk	833	1164	1233	1634	1310
Adm2	603	463	346	374	552
Adnp2	212	242	210	177	227
Ado	2	43	113	2	0
Adora1	0	0	0	0	2
Adora2a	9	18	57	16	23
Adora2b	124	78	130	107	189
Adpgk	553	366	389	369	559
Adprh	74	66	110	69	48
Adprhl1	58	21	53	17	8
Adprhl2	322	290	500	141	127
Adprm	230	267	301	247	156
Adra1a	4	8	4	0	0
Adra1b	103	84	167	225	235
Adra1d	3	2	2	2	1
Adra2a	0	0	0	0	7
Adra2b	36	8	41	30	66
Adra2c	0	2	0	0	0
Adrb1	0	0	13	10	0
Adrb2	22	45	95	212	228
Adrb3	190	223	401	334	544
Adrbk1	404	347	543	327	318
Adrbk2	0	0	0	0	2
Adrm1	2290	2049	3150	1130	1002
Adsl	1754	1984	2949	713	765
Adss	2724	2000	2576	2021	3734
Adssl1	2	0	66	0	9
Adtrp	197	142	268	144	238
Aebp1	0	0	4	2	9
Aebp2	3045	1986	3008	3658	3549
Aen	597	706	1345	319	407
Aes	148	70	56	189	107
AF067061	5877	8157	5121	7115	6870
AF067063	24906	18868	20058	13723	12142
AF366264	84	18	84	62	12
AF529169	0	0	0	0	2
Afap1	140	166	93	159	233
Afap1l1	6	0	0	0	3
Afap1l2	612	516	528	605	787
Aff1	7736	8010	10449	5261	5383
Aff2	44	45	31	45	12
Aff3	711	1077	1342	722	1411
Aff4	2060	2080	2904	2597	2504
Afg3l2	718	620	813	435	622
Afm	60	88	42	67	78
Afp	4	0	6	5	4
Aftph	671	790	1180	1133	1455
Aga	20	52	22	0	9
Agap1	407	367	390	351	489
Agap2	22	14	16	7	9
Agap3	84	98	123	74	119
Agbl1	48	33	19	38	120
Agbl2	379	565	405	470	311
Agbl3	167	334	128	248	415
Agbl4	406	194	265	190	317
Agbl5	90	123	107	164	203
Agfg1	754	477	591	760	867
Agfg2	293	367	358	316	227
Aggf1	751	1065	1925	715	566
Agk	109	164	89	101	280
Agl	279	217	374	481	235
Agmat	130	123	87	61	67
Agmo	10	8	11	7	15
Ago1	58	136	157	141	264
Ago2	1525	1292	2013	998	906
Ago3	1657	1467	1416	1741	1499
Ago4	164	51	30	55	65
Agpat1	260	149	247	199	392
Agpat3	79	66	95	75	144
Agpat4	50	18	26	41	21
Agpat5	1174	1494	1554	569	882
Agpat9	2487	1534	2227	1250	1709
Agps	1658	2160	1805	1874	2342
Agr2	2	6	6	28	30
Agr3	252	107	171	192	401
Agrn	119	59	32	7	9
Agrp	58	41	66	126	165
Agt	19	10	35	23	12
Agtpbp1	2024	1533	1545	2614	2862
Agtr1a	26	63	36	86	136
Agtr1b	0	0	2	89	9
Agtr2	0	0	0	0	32
Agtrap	86	70	35	55	83
Agxt2	0	12	2	13	3
Ahctf1	6565	5762	9356	5057	5689
Ahcy	14	6	26	29	5
Ahcyl1	410	372	292	241	369
Ahcyl2	552	1588	1587	1410	1679
Ahdc1	547	369	496	492	421
Ahi1	84	154	226	305	149
Ahnak	88	145	174	223	276
Ahnak2	0	14	0	12	0
Ahr	72	45	128	64	118
Ahrr	16	33	51	13	104
Ahsa1	2319	2343	2315	2196	2968
Ahsa2	300	229	221	226	323
Ahsg	0	12	19	12	0
AI115009	0	0	2	5	4
AI182371	32	206	49	33	0
AI314180	2167	2100	2348	2047	2762
AI314278	0	0	0	1	27
AI413582	132	147	126	151	133
AI427809	1389	1172	1577	944	1372
AI464131	611	564	870	556	907
AI467606	0	0	0	0	2
AI481877	293	279	300	229	292
AI506816	198	199	443	141	146
AI597479	440	328	245	207	466
AI606181	72	55	135	25	32
AI661453	202	253	158	228	227
AI662270	0	10	9	45	11
AI837181	0	8	0	8	2
AI838599	312	245	147	304	195
AI846148	548	649	535	692	727
AI847159	96	77	54	115	117
AI854703	156	59	178	241	269
AI987944	4655	3689	2300	3291	6963
Aicda	4	0	0	0	1
Aida	469	430	448	578	668
Aif1	58	49	45	10	2
Aif1l	141	118	119	172	122
Aifm1	917	1020	998	852	560
Aifm2	2	8	0	8	18
Aifm3	8	50	5	15	84
Aig1	215	217	166	302	227
Aim1	99	132	304	229	301
Aim1l	2	9	9	8	11
Aim2	56	49	24	37	110
Aimp1	22	16	41	35	57
Aimp2	1621	2268	2214	1750	1515
Aip	974	1196	1198	744	466
Aipl1	0	0	4	0	0
Aire	30	10	69	65	34
Airn	44	56	135	142	140
Ajap1	1795	1695	1616	2175	2285
Ajuba	841	903	1292	704	673
Ak1	2	4	0	2	7
AK157302	0	2	0	0	7
Ak2	489	397	525	616	815
Ak3	131	33	70	76	108
Ak3l2-ps	0	0	0	0	2
Ak4	654	473	597	491	647
Ak5	862	583	333	1850	1034
Ak6	1931	1801	4708	2826	2304
Ak7	474	322	694	1060	800
Ak8	102	120	233	429	392
Ak9	142	310	50	239	36
Akain1	2	6	0	9	27
Akap1	783	867	1740	806	814
Akap10	1148	847	883	635	1121
Akap11	188	262	236	207	176
Akap12	818	1106	1266	1195	1182
Akap13	431	342	456	426	438
Akap14	33	78	10	68	95
Akap17b	2669	1858	2332	1883	3486
Akap3	2	0	0	3	7
Akap4	6	11	3	2	0
Akap5	6	16	16	12	19
Akap6	194	194	243	111	330
Akap7	1437	976	728	818	1902
Akap8	4861	4702	7745	3407	2737
Akap8l	562	887	685	1860	1673
Akap9	1054	811	1018	865	1710
Akip1	458	387	277	359	579
Akirin1	592	876	912	1049	1037
Akirin2	967	996	1069	1163	1244
Akna	0	10	6	21	35
Aknad1	133	102	113	108	154
Akp-ps1	1	0	6	4	8
Akp3	4	0	0	1	0
Akr1a1	1637	1399	1800	2422	2115
Akr1b10	196	411	449	1107	497
Akr1b7	0	8	0	15	2
Akr1b8	82	149	130	85	69
Akr1c14	0	27	6	36	28
Akr1c18	4	0	0	0	4
Akr1c19	0	18	0	3	0
Akr1c21	0	4	6	10	0
Akr1c6	0	0	2	0	0
Akr1cl	75	145	96	126	204
Akr1d1	0	10	4	0	23
Akr1e1	24	0	0	20	2
Akr7a5	55	89	48	98	79
Akt1	528	465	736	659	759
Akt1s1	76	74	156	55	102
Akt2	682	701	923	781	950
Akt2-ps	0	0	0	0	2
Akt3	1677	1339	1941	1355	2020
Aktip	700	611	602	734	1065
Alad	35	88	219	88	97
Alas1	1137	630	1780	853	518
Alb	8	1	1	1	1
Alcam	46	14	15	107	114
Aldh16a1	34	86	109	45	93
Aldh18a1	897	1064	934	1022	1251
Aldh1a1	52	121	137	70	226
Aldh1a2	136	63	137	66	187
Aldh1a3	82	38	82	35	66
Aldh1b1	4	10	32	24	53
Aldh1l1	0	23	4	0	42
Aldh1l2	94	123	90	74	93
Aldh2	269	209	387	269	250
Aldh3a1	0	2	0	15	0
Aldh3a2	58	57	106	145	101
Aldh3b1	0	0	0	0	11
Aldh3b2	0	0	0	0	10
Aldh3b3	0	2	0	0	2
Aldh5a1	2	0	4	0	0
Aldh6a1	58	91	66	58	154
Aldh7a1	1409	1119	824	964	861
Aldh8a1	0	10	0	2	4
Aldh9a1	2391	2209	3300	1809	2645
Aldoa	1328	1321	1567	1540	2248
Aldoart1	0	0	2	0	0
Aldoart2	2	0	82	15	0
Aldob	20	0	9	0	11
Aldoc	84	6	87	10	40
Alg1	38	55	45	46	49
Alg10b	259	216	212	185	290
Alg11	70	49	89	45	57
Alg12	146	127	195	116	117
Alg13	2817	3117	3986	3530	4743
Alg14	152	311	246	213	164
Alg2	24	41	26	79	99
Alg3	136	120	76	61	72
Alg5	70	74	26	83	133
Alg6	26	219	119	167	57
Alg8	102	76	104	202	120
Alg9	185	121	141	202	439
Alk	300	224	174	152	223
Alkbh1	866	992	1707	1074	626
Alkbh2	80	165	233	132	154
Alkbh3	6	7	30	14	5
Alkbh4	424	242	448	441	428
Alkbh5	2587	2630	2850	2870	5106
Alkbh6	15	45	19	30	37
Alkbh7	146	125	113	253	140
Alkbh8	336	141	215	262	289
Allc	4	27	61	38	35
Alms1	3751	3322	2250	2594	2423
Alms1-ps1	7	0	4	5	7
Alms1-ps2	42	10	6	45	27
Alox12	1663	1759	1904	2499	1844
Alox12b	0	0	9	2	2
Alox12e	36	31	44	55	77
Alox15	0	20	6	21	73
Alox5	2	12	11	5	2
Alox5ap	0	3	0	1	4
Alox8	6	0	17	17	28
Aloxe3	188	230	208	274	319
Alpi	0	2	0	0	7
Alpk1	22	3	34	136	16
Alpk2	67	29	55	40	71
Alpk3	51	13	58	65	44
Alpl	327	421	699	230	259
Als2	2371	3082	3791	1649	1491
Als2cr11b	18	2	39	8	5
Als2cr12	26	15	27	16	17
Alx1	16	74	13	18	140
Alx3	0	1	0	2	0
Alx4	0	0	4	0	0
Alyref	808	593	770	602	656
Alyref2	127	84	103	201	87
Amacr	10	6	15	7	0
[truncated: 22,470 more rows]
