# Supplementary material for: Maternal TDP43 orchestrates nuclear speckle assembly and zygotic splicing activation during oocyte-to-embryo transition in mice
Source: Nucleic Acids Res. 2026 Jan 9;54(1):gkaf1469. doi: 10.1093/nar/gkaf1469 (PMC12784972; doi:10.1093/nar/gkaf1469)
Supplement: gkaf1469_Supplemental_Files [file gkaf1469_supplemental_files.zip › Supplymentary table-6.csv]

gene_id	2C.Flag-Tdp43.1	2C.Flag-Tdp43.2	2C.Flag-Tdp43.3	2C.Flag.1	2C.Flag.1	2C.Flag.3
ENSMUSG00000000001	41.16276471	41.55465273	41.73752008	21.48969092	18.48052346	21.0209089
ENSMUSG00000000003	0	0	0	0	0	0
ENSMUSG00000000028	51.63863664	45.62702169	47.22284849	52.71045402	55.85285984	53.58500309
ENSMUSG00000000031	0	0	0	1.960327045	1.579827439	1.780060393
ENSMUSG00000000037	55.97123913	56.36433521	61.41467812	68.76985493	65.87888441	67.02619903
ENSMUSG00000000049	0	0	0	0	0	0
ENSMUSG00000000056	10.56208357	10.15459505	10.10434248	13.07063245	11.98400972	9.787028347
ENSMUSG00000000058	0.187700469	0.356089392	0.169315819	0	0	0
ENSMUSG00000000078	2.631476658	2.842940955	2.544153866	0	0.347724595	0
ENSMUSG00000000085	20.80567586	20.68613296	19.33923242	11.75686222	13.94089565	12.84550155
ENSMUSG00000000088	51.25786984	51.59198334	54.05721061	42.97688716	51.71202267	45.03790136
ENSMUSG00000000093	0.172636808	0.124766435	0.17303066	0	0	0
ENSMUSG00000000094	44.23247029	42.15090579	42.77118986	55.41087289	50.61268422	48.51738051
ENSMUSG00000000103	0.668528802	0.618832685	0.413964855	0	0	0
ENSMUSG00000000120	0	0	0	0.025459629	0	0
ENSMUSG00000000125	0.462511131	0.551531731	0.203969172	2.424375805	2.171670974	1.564832805
ENSMUSG00000000126	0	0	0	0	0	0
ENSMUSG00000000127	16.42661618	16.97488576	16.62914321	12.45401781	11.77512264	14.88079235
ENSMUSG00000000131	1.711929735	1.75967959	1.835505559	3.427428845	4.713557817	4.35206671
ENSMUSG00000000134	14.34513058	14.27956804	13.71885946	15.44176955	16.20310503	16.15791246
ENSMUSG00000000142	21.64774529	22.6211818	22.0322491	15.85456096	18.46481172	16.57940362
ENSMUSG00000000148	1.901824214	1.674821296	1.467237829	1.618653918	1.687556336	1.421328818
ENSMUSG00000000149	15.05979569	13.66579166	12.86592873	14.61375261	17.28966784	14.93133
ENSMUSG00000000154	0	0	0	0	0	0
ENSMUSG00000000157	0	0	0	0	0	0
ENSMUSG00000000159	0	0	0	0.126874739	0	0
ENSMUSG00000000167	0.303452024	0.582993679	0.490686164	0	0	0
ENSMUSG00000000168	15.03631071	14.76259075	14.83130566	8.601008906	8.603253987	9.574932469
ENSMUSG00000000171	12.71240773	10.10612973	11.91931179	14.38372115	16.14091457	14.96014206
ENSMUSG00000000182	0	0.124697656	0.069174109	0	0	0
ENSMUSG00000000183	0.171076481	0.273219606	0.363754513	0	0	0
ENSMUSG00000000184	0.254023756	0.23439952	0.203379528	1.78097263	1.809544731	2.100157214
ENSMUSG00000000194	0.476977013	0.637886237	0.584847968	1.773095847	1.403894091	1.594195651
ENSMUSG00000000197	0.251944082	0.258311676	0.185180501	0.308270844	0.297690482	0.189899795
ENSMUSG00000000202	1.660616683	2.040569339	1.693040127	0	0	0
ENSMUSG00000000204	0	0.014248019	0	1.503125216	1.026255295	0.80850352
ENSMUSG00000000214	49.1680636	48.23767133	45.41019859	38.37429529	35.32180581	40.5441133
ENSMUSG00000000215	0	0.043102429	0.095641642	1.203666065	2.111113522	3.153854564
ENSMUSG00000000216	0	0	0	7.010497431	9.478275683	8.159449282
ENSMUSG00000000223	0	0	0.01467109	1.456589648	1.038184478	1.046566456
ENSMUSG00000000244	0	0	0	0	0	0
ENSMUSG00000000247	0.544072279	0.83673461	0.828357205	0.639081317	0.370881609	0.269120171
ENSMUSG00000000248	0	0	0	0	0	0
ENSMUSG00000000253	18.64469137	15.17279219	15.67684598	4.970492518	6.705226284	5.957712767
ENSMUSG00000000263	0.176804172	0.163982066	0.12995219	0	0	0
ENSMUSG00000000266	0.16131002	0.083633799	0.077324276	0	0	0
ENSMUSG00000000275	2.047241137	1.965602601	2.028121414	3.872854718	4.558820784	4.021241193
ENSMUSG00000000276	11.10735233	10.66008842	11.56521499	9.04850459	8.761256596	8.367077628
ENSMUSG00000000278	118.2110166	109.5545763	115.2942893	72.88146046	76.56930396	71.2375246
ENSMUSG00000000282	1.137655432	0.806640486	0.759345444	1.213522467	0.880312787	0.693527225
ENSMUSG00000000290	0.111875563	0.222347524	0.339195654	0	0	0
ENSMUSG00000000295	0.656810621	0.805790636	0.965519958	3.075311341	3.134129272	2.767539892
ENSMUSG00000000296	4.873283029	3.70456362	4.035820646	15.37247184	14.01671956	10.66406504
ENSMUSG00000000301	24.50478937	23.32972232	23.72167286	20.5991149	16.5716037	18.70335852
ENSMUSG00000000303	28.09288161	27.68792988	28.29102359	38.47708077	36.77819415	34.81969364
ENSMUSG00000000305	2.423091801	2.127360562	2.567734936	2.200298545	1.34707144	2.094569617
ENSMUSG00000000308	0.615584527	0.543753719	0.578141465	0	0	0
ENSMUSG00000000317	0.030603587	0.045617413	0	1.604168858	1.883817289	1.498639498
ENSMUSG00000000318	8.833499933	8.222141443	8.970717562	20.45812497	23.94185988	18.35150776
ENSMUSG00000000320	9.828188306	9.669631626	8.854379146	16.40849104	13.83993068	15.17341781
ENSMUSG00000000325	1.833435876	1.469869976	1.684483771	2.758325942	2.371018704	2.273800662
ENSMUSG00000000326	0.314653702	0.424351244	0.371687899	0.658350616	0.482607496	0.800436636
ENSMUSG00000000339	11.79011726	11.05439742	11.84735406	14.46675715	19.58606047	15.99085062
ENSMUSG00000000340	6.52701013	5.692198434	6.690115731	6.682240123	5.888388042	7.465960352
ENSMUSG00000000346	389.7812	392.9106011	388.8837359	319.4647218	327.1503711	339.6803657
ENSMUSG00000000355	3.694813301	3.707631981	2.895427437	8.041807142	8.193083997	4.837775847
ENSMUSG00000000359	0	0	0	0.162771581	0.151139416	0
ENSMUSG00000000365	2.337977596	2.411190736	2.784828982	2.028036513	2.009702108	2.624586327
ENSMUSG00000000374	1.899542744	1.898829351	1.864329951	2.155111208	1.307170319	2.442378268
ENSMUSG00000000378	1.847238674	2.229004609	2.053712513	3.302584759	2.622141066	3.363100245
ENSMUSG00000000381	0	0	0.18672892	0	0	0
ENSMUSG00000000384	7.144215227	7.367156724	7.774713234	5.151042319	4.937220928	3.404346237
ENSMUSG00000000385	0.108086172	0.053704071	0.039722012	0	0.103151814	0
ENSMUSG00000000386	0.421420455	0.387756355	0.206497808	1.203152524	0.871393765	0.4863871
ENSMUSG00000000392	0	0	0	0	0	0
ENSMUSG00000000394	0	0	0	0	0	0
ENSMUSG00000000399	13.74606857	13.08114612	11.64633876	12.19338104	11.70974388	13.74609912
ENSMUSG00000000402	7.755312754	7.811231315	7.424960625	4.964232233	4.488963628	2.904394989
ENSMUSG00000000409	1.651460025	1.312880268	1.263814995	4.612843237	3.949439615	4.785949744
ENSMUSG00000000411	0.17783553	0.04417999	0.147049025	8.499219826	8.273702258	6.729295809
ENSMUSG00000000416	3.151852273	3.052017139	3.027254588	0.596220741	0.738150597	0.478231199
ENSMUSG00000000420	1.062050927	0.988786434	0.744614981	0.063586796	0	0
ENSMUSG00000000435	0.245879177	0.325782353	0.240963677	0	0	0
ENSMUSG00000000439	17.54339252	16.95704319	16.2293422	24.67319739	23.57285118	24.03789489
ENSMUSG00000000440	7.130283353	6.587650886	6.979475559	2.971008536	3.420776843	2.80247693
ENSMUSG00000000441	62.54822425	60.39614358	58.76747862	58.17736899	60.99397293	59.73525888
ENSMUSG00000000486	0.257452812	0.122802143	0.363320549	2.984793672	2.653555222	1.589285336
ENSMUSG00000000489	0.721580766	0.271317826	0.236514767	0	0	0
ENSMUSG00000000530	0.527043634	0.477330346	0.588425953	0.740543905	1.222439695	0.5147943
ENSMUSG00000000531	0.593668535	0.196648141	0.529853748	5.491539564	4.85628288	3.943333391
ENSMUSG00000000532	0.399757185	0.358805989	0.34121505	0	0	0
ENSMUSG00000000538	23.8596679	22.30978576	22.02446737	24.7765128	24.89285499	24.88865655
ENSMUSG00000000544	1.234860864	1.505535462	0.961020615	0	0	0
ENSMUSG00000000552	14.99065803	12.77382155	12.88502906	11.71827495	13.15658392	16.95556086
ENSMUSG00000000555	0.09096862	0.116225961	0.071638407	0	0	0
ENSMUSG00000000560	0	0	0	0.390438742	0.447839542	0.486338595
ENSMUSG00000000561	6.206794285	6.775299392	6.894891137	10.07643843	10.33236629	10.27447476
ENSMUSG00000000562	0	0	0	0	0	0
ENSMUSG00000000563	17.00289617	17.77789871	17.19452666	35.05080794	37.408018	33.18185212
ENSMUSG00000000567	0.110098901	0.164112368	0.15173136	2.715825128	1.930710094	2.981650665
ENSMUSG00000000568	4.097423468	4.044806019	4.427867292	8.601594912	10.21348137	9.31272216
ENSMUSG00000000579	0.18080181	0.396766018	0.348837507	0.394883769	0.474506539	0.223579733
ENSMUSG00000000581	54.0798069	52.14101373	55.50882907	96.45236798	94.51472178	100.0670017
ENSMUSG00000000594	35.60330221	30.36483092	33.31638484	22.0238192	21.35793681	21.3007884
ENSMUSG00000000600	0.510403351	0.773741164	0.694792568	1.027770732	0.965506504	1.008576533
ENSMUSG00000000605	0	0	0	0.532030539	0.437008826	0.531788631
ENSMUSG00000000606	0	0.043878326	0.194726621	0	0	0
ENSMUSG00000000617	0.041990311	0.010431726	0.01157368	1.051965013	0.631155525	0.591948067
ENSMUSG00000000627	0	0	0	0	0	0
ENSMUSG00000000628	2.011635949	1.8190106	1.781636033	0.646723205	0.327548917	0.466865496
ENSMUSG00000000631	5.035328142	4.656406173	4.371950805	3.555965789	3.865698982	3.296329533
ENSMUSG00000000632	0.049236347	0.019570994	0.021713417	0.759074944	0.634346174	0.730628699
ENSMUSG00000000673	0.093138084	0.231384561	0.102685626	0	0	0
ENSMUSG00000000682	0.815017087	0.619338693	1.268561091	0	0	0
ENSMUSG00000000686	0.262505164	0.372654938	0.155043453	0	0	0
ENSMUSG00000000690	0	0	0	0	0	0
ENSMUSG00000000693	0	0.01228555	0.01363044	1.410451287	1.911389896	1.430978291
ENSMUSG00000000701	496.4195805	519.403601	527.8932617	507.995221	500.7026294	502.6125759
ENSMUSG00000000706	9.108362356	8.885873139	7.505619522	8.6551605	9.527970211	10.58528097
ENSMUSG00000000708	1.186788168	1.016675333	1.192425488	2.271310693	1.205140428	2.342350274
ENSMUSG00000000711	15.94341024	14.71810447	14.96190542	8.923029068	9.880679658	8.85536753
ENSMUSG00000000724	0.107102954	0.319293276	0.236164055	0	0.102213482	0
ENSMUSG00000000730	90.96037385	85.11893063	87.02467593	44.2780101	46.02124407	47.42319182
ENSMUSG00000000731	1.346435803	0.754005158	1.148199793	0.733982804	0.830614815	0.485702858
ENSMUSG00000000732	13.10149709	11.33675207	11.02974398	9.359129656	10.25691525	9.039038168
ENSMUSG00000000738	1.154996756	0.803425983	0.928829243	1.550216637	0.797523868	1.169501379
ENSMUSG00000000739	3.226041359	4.24769062	3.965766597	0.994715216	1.108355718	0.718078785
ENSMUSG00000000740	25.82849363	21.59109157	24.39479968	111.9054618	119.4946009	118.1957679
ENSMUSG00000000743	9.627120956	9.107040822	9.045469669	13.77906369	14.09379692	12.74462086
ENSMUSG00000000751	21.24079302	21.11768658	21.71974028	15.63418408	16.63457539	13.54952102
ENSMUSG00000000753	1.387102056	1.246553673	1.03725976	2.528997025	4.765600701	2.792197149
ENSMUSG00000000759	0.664184986	0.785422039	0.90069244	0	0	0.039423933
ENSMUSG00000000766	0.113290769	0.04925379	0.163936701	0.873299809	0.770346528	0.5043438
ENSMUSG00000000776	16.9983052	14.15071136	15.33602199	34.34480356	35.97118105	35.48614793
ENSMUSG00000000782	17.44075384	16.79277201	17.22088796	14.6390249	15.3307763	14.18693893
ENSMUSG00000000787	248.712273	266.5809025	265.3678043	215.2530929	220.6648651	222.6130777
ENSMUSG00000000791	0.079230588	0.07873357	0.087352478	0	0	0
ENSMUSG00000000792	1.875533184	1.371269626	1.778516439	2.876520724	4.117723192	3.576267783
ENSMUSG00000000794	0.353935415	0.28407763	0.237131971	0.016789567	0.015589732	0.04848114
ENSMUSG00000000804	5.735195839	5.518817047	5.943231422	4.569473025	3.691344084	4.497192788
ENSMUSG00000000805	0	0	0.031912979	1.695771881	3.232046457	2.834913679
ENSMUSG00000000811	7.946163029	7.198409606	7.035124011	5.630312602	6.491853611	6.372164289
ENSMUSG00000000817	0	0	0	0	0	0
ENSMUSG00000000823	0.806396647	1.220691169	0.76468372	0.463791447	0.801482781	1.30203184
ENSMUSG00000000826	17.99379433	17.9785172	17.77644284	30.18257528	27.25235179	29.64660503
ENSMUSG00000000827	30.66966826	29.39893654	30.54558307	33.42410843	33.37380983	33.88351747
ENSMUSG00000000838	3.284582172	3.222981002	3.65627139	8.708806051	8.26816554	7.355830561
ENSMUSG00000000861	0.030235415	0.012876748	0.052383309	1.198641273	0.890386104	1.269094564
ENSMUSG00000000869	0.556551292	0.276530009	0.460202327	0	0	0
ENSMUSG00000000876	0.557377897	0.608361579	0.473478342	2.084877095	2.092848948	1.572855419
ENSMUSG00000000881	0.038950972	0.174179836	0.17177527	0.300252848	0.083638753	0.202300635
ENSMUSG00000000884	6.300263538	5.853318136	6.260531011	2.064822393	1.878135915	2.332204006
ENSMUSG00000000889	3.984784236	3.634181619	3.787295341	0	0	0
ENSMUSG00000000901	0	0	0	0.955112247	1.456979271	0.853653846
ENSMUSG00000000902	7.581669098	7.284517041	7.547898497	8.541053842	8.927155394	8.295521397
ENSMUSG00000000903	2.384942147	3.45622271	2.410302992	5.31101498	3.603768943	1.966148197
ENSMUSG00000000915	9.162789252	9.508200471	8.905821614	6.333888623	7.893255496	6.807024378
ENSMUSG00000000916	1.331397806	1.231349632	0.915607549	2.479391618	2.302206562	2.58208955
ENSMUSG00000000934	0	0	0	0	0	0.177500925
ENSMUSG00000000938	0.522085959	0.484223496	0.345362847	0	0	0
ENSMUSG00000000942	0.107102954	0.212862184	0.314885407	0	0	0
ENSMUSG00000000948	0	0	0	0	0	0
ENSMUSG00000000957	0.052949402	0.065771559	0	2.653036676	2.160249492	2.632187187
ENSMUSG00000000958	0.198795489	0.438042182	0.31446693	0.719567077	0.247460952	0.307822837
ENSMUSG00000000959	2.714846989	2.342060581	2.590221356	4.875382176	4.39885031	3.807266891
ENSMUSG00000000976	2.872408123	2.391872569	2.819871418	6.820253491	7.665421992	6.367330657
ENSMUSG00000000982	3.491705444	4.208057505	3.194380906	10.07908828	10.84770603	9.70137562
ENSMUSG00000000983	0	0	0	0	0	0
ENSMUSG00000001014	1.976386043	2.026336904	1.660178627	0	0	0
ENSMUSG00000001016	12.82737212	13.48179676	12.99424359	33.37568661	37.57984698	34.35911575
ENSMUSG00000001017	45.39133328	45.11436551	43.4718481	43.5171634	43.85669412	44.44040927
ENSMUSG00000001018	15.5687629	13.48319267	15.09617704	13.17923818	11.81052238	14.67665236
ENSMUSG00000001020	0	0	0	0.600917001	1.115947196	1.879792544
ENSMUSG00000001021	0.040217222	0.049956172	0.044339871	0	0	0
ENSMUSG00000001023	0	0	0	0	0	0
ENSMUSG00000001025	0.041629385	0	0	10.65385839	9.534940197	8.95733682
ENSMUSG00000001027	0.088905136	0.048189507	0.089107964	0.934532191	0.5437885	0.791569421
ENSMUSG00000001029	0	0	0	0	0.085571581	0
ENSMUSG00000001034	4.170271507	4.420814263	4.069449573	0	0	0
ENSMUSG00000001036	292.5537334	286.3593469	281.1940384	252.8306556	270.3369275	270.9284333
ENSMUSG00000001039	80.16330026	71.44234367	74.59591797	82.88731483	86.83372174	92.82175764
ENSMUSG00000001052	9.051296738	8.70800807	8.890033628	15.55017478	15.94099056	16.32810959
ENSMUSG00000001053	1.00130269	0.310944209	0.620969489	4.438150926	4.837680183	4.643295366
ENSMUSG00000001054	26.79465458	27.97425428	22.86370771	14.61554722	16.24759215	17.78017566
ENSMUSG00000001056	66.01950074	60.05394482	62.52192629	127.8495489	136.2000894	129.6902919
ENSMUSG00000001062	3.379323712	3.193511074	2.702985375	3.643518487	2.78239658	1.950142003
ENSMUSG00000001065	2.598392553	2.024769727	2.206710382	0.158650781	0.250432273	0.091623217
ENSMUSG00000001076	1.041782509	1.520519554	0.933217305	6.123302983	4.567211808	8.116097786
ENSMUSG00000001082	1.356810125	1.172433728	1.430857132	0	0	0
ENSMUSG00000001089	31.91919768	33.88003944	32.4764684	24.31284109	23.31850905	21.89226761
ENSMUSG00000001095	0.743193259	0.726808454	0.702323701	0	0	0
ENSMUSG00000001098	47.6224088	44.39044353	42.92758725	15.33550897	14.98585292	15.47167322
ENSMUSG00000001100	2.000708473	2.615997276	2.836028775	8.534514567	7.795405922	8.303974677
ENSMUSG00000001103	155.2704388	151.6956844	146.9725608	106.1973775	113.5942276	104.0817947
ENSMUSG00000001105	32.76371835	33.02171768	32.95440967	29.11038973	35.73738571	35.32891115
ENSMUSG00000001119	0	0.012911047	0	2.603973669	3.533832787	3.701745318
ENSMUSG00000001120	93.78171525	92.21010057	88.11109385	57.40242745	58.68862565	55.97107074
ENSMUSG00000001123	2.742844673	3.717982849	3.170809109	8.334102977	6.747381245	7.824202565
ENSMUSG00000001127	4.11949847	4.31411757	3.913513874	8.034336549	6.924639167	8.869354333
ENSMUSG00000001128	0.475320771	0.749227475	0.289128651	5.559174556	5.912720224	4.475252296
ENSMUSG00000001131	0	0	0.141308372	0	0	0
ENSMUSG00000001134	1.440912652	1.707897588	1.626899929	6.102295642	6.063835099	5.10076903
ENSMUSG00000001138	0.505252347	0.607784531	0.586363713	4.823996943	4.999512967	3.998692177
ENSMUSG00000001143	1.770863926	1.709805825	1.700885038	5.853694266	4.848660911	4.578608501
ENSMUSG00000001150	1.903748575	1.940541321	1.607355057	2.337004067	1.889171656	1.931859213
ENSMUSG00000001151	10.03193923	8.915735173	8.186603425	9.896529196	11.02715083	9.694018381
ENSMUSG00000001155	0	0	0	0.054971104	0	0
ENSMUSG00000001156	25.71775356	26.89181998	26.33574844	15.35839169	18.03914756	15.57093734
ENSMUSG00000001157	2.502241493	2.913307314	3.116270726	3.932012889	3.086428422	3.251427116
ENSMUSG00000001158	62.60740005	64.47729188	64.61938786	53.01285199	49.93392902	52.91095312
ENSMUSG00000001166	162.7953026	160.1398792	154.9218034	60.88476058	65.30680755	64.29137011
ENSMUSG00000001168	28.08610929	25.05417901	24.83110878	22.77062588	21.38254431	24.59497843
ENSMUSG00000001173	3.755430461	3.660334968	4.054415169	0.231219381	0.377864473	0.391695853
ENSMUSG00000001175	273.3685646	269.3124903	264.5521926	274.9854009	284.6216435	287.9039217
ENSMUSG00000001211	0.634640719	0.619464446	0.587911459	2.350531617	2.386833873	2.206720454
ENSMUSG00000001225	0	0.008879006	0.004925492	0	0.012790728	0.066294603
ENSMUSG00000001227	0.114472959	0.056877432	0.126207528	0	0	0
ENSMUSG00000001228	85.33433101	81.94428557	79.93242948	48.77995604	50.49667612	46.65451775
ENSMUSG00000001229	6.21132019	6.220703708	5.685839753	6.200627745	5.850374642	6.305177841
ENSMUSG00000001240	0.448225268	0.299797567	0.199569716	0	0	0
ENSMUSG00000001247	0.458507812	1.210678171	0.606611079	3.514202459	5.325924785	2.604920055
ENSMUSG00000001248	0.086898064	0.032382355	0.035927229	0.937792975	1.77264985	1.83753606
ENSMUSG00000001249	0	0	0	0	0	0
ENSMUSG00000001260	0	0	0	0	0	0
ENSMUSG00000001270	82.58884149	78.0150465	76.2612029	67.19536841	68.34610296	66.61983211
ENSMUSG00000001280	6.493934065	6.412440259	6.236409495	10.83368538	9.824624852	11.8072336
ENSMUSG00000001281	0.072612393	0.288627567	0.388842725	0.063969291	0	0
ENSMUSG00000001285	1.874737999	1.852961665	2.289165597	6.868291867	4.819168355	5.055396739
ENSMUSG00000001288	8.83594592	8.684179626	8.749220151	14.15613624	11.0826131	13.0707465
ENSMUSG00000001289	76.6045043	66.67185132	61.93077631	64.19552347	61.59484157	63.30425967
ENSMUSG00000001300	3.478364384	3.002821415	2.76407834	7.973480457	7.724536025	6.873946652
ENSMUSG00000001305	7.581207153	8.083615035	7.467312013	6.284118753	8.953762189	6.72648496
ENSMUSG00000001313	1.186761727	0.852518394	1.071955371	0.088174756	0.081873513	0
ENSMUSG00000001323	2.776730204	2.492681524	2.937540754	0.711875798	0.911112151	0.666679461
ENSMUSG00000001333	0.208779658	0.286506153	0.197298482	0.429166439	0.398496867	0.413083477
ENSMUSG00000001334	0.288347149	0.102335119	0.113537672	2.476743685	2.85994285	1.894917131
ENSMUSG00000001348	3.17721046	2.595985499	2.958008507	0	0	0
ENSMUSG00000001349	37.47763634	36.34699693	34.88108851	31.82576212	29.82661063	33.59298703
ENSMUSG00000001366	17.22076056	16.13772721	17.13597402	12.89289405	9.39869933	12.89959228
ENSMUSG00000001376	8.340053886	8.696653537	9.082291038	7.661359636	8.179432423	6.751951407
ENSMUSG00000001380	7.21724063	5.976638768	7.183471908	30.64283551	36.69371417	38.84433994
ENSMUSG00000001383	55.87360699	56.88863681	57.93179956	55.08148467	51.79488193	57.09556725
ENSMUSG00000001403	94.40057114	87.79447554	94.02691699	137.1010626	133.6325307	126.8639731
ENSMUSG00000001415	5.428125318	5.829014858	4.793961693	0.718923416	0.538722065	0.740541974
ENSMUSG00000001416	21.99465367	22.6023995	22.5502873	29.79095556	30.51388551	32.96975884
ENSMUSG00000001418	0.682960802	0.948349358	0.947446692	2.789187159	2.745254936	2.469889679
ENSMUSG00000001419	4.678099554	4.171594951	4.455286524	7.754590413	10.11325981	8.197688187
ENSMUSG00000001420	11.74496192	10.04973392	10.28804533	8.315436626	7.665238947	8.409807303
ENSMUSG00000001424	16.67210371	15.36777192	15.72220383	10.70035048	12.37366643	12.45443145
ENSMUSG00000001435	0.093211045	0.040272316	0.080425617	0	0	0
ENSMUSG00000001436	0.722983377	0.72453661	0.72954555	1.549134007	1.824347785	2.691218266
ENSMUSG00000001440	10.72950026	9.872719277	9.987135391	18.42544656	16.72549144	17.51711243
ENSMUSG00000001441	1.492574639	1.522450048	1.345194521	0.730506928	0.734827844	0.503910741
ENSMUSG00000001444	0.686182109	0.386397338	0.655652673	4.79574275	4.322052725	4.616022849
ENSMUSG00000001445	38.34917001	35.82407409	35.42951681	57.78724669	59.95341373	53.64401674
ENSMUSG00000001467	7.733730859	6.058512563	8.512301121	4.709610431	5.111113986	5.374709917
ENSMUSG00000001472	47.97449961	46.71227171	46.33495896	40.87257083	37.77859169	43.22113343
ENSMUSG00000001473	74.3326199	64.00139112	70.52550463	101.3658399	103.5804784	113.7162151
ENSMUSG00000001482	8.062353011	7.026257941	7.787551167	6.775836429	6.945288216	6.394862499
ENSMUSG00000001493	0.510838147	0.456870271	0.45056314	0	0.073127599	0
ENSMUSG00000001494	2.134714977	1.519141563	1.761361666	0.084931154	0	0
ENSMUSG00000001496	0.140165935	0.198980953	0.331144884	0	0	0
ENSMUSG00000001497	1.125541329	1.152035175	0.868644029	1.75259535	2.19128239	2.187981512
ENSMUSG00000001504	1.768601979	1.843659777	2.083717241	1.657373763	1.464468182	2.058404998
ENSMUSG00000001506	0.034683754	0.017233091	0.009559792	1.87151356	2.159799068	2.534797321
ENSMUSG00000001507	0.179392759	0.178267419	0.120866916	6.207441044	5.478499439	5.826926381
ENSMUSG00000001508	1.016788736	0.619283775	1.030614491	3.438561373	3.944085421	4.18579919
ENSMUSG00000001510	5.58814216	5.336169988	4.043143116	8.009460658	8.812001909	7.838875237
ENSMUSG00000001517	14.43453352	15.69042276	15.84333556	20.52308051	20.21737913	20.01814959
ENSMUSG00000001518	0.344844545	0.450267313	0.477453429	1.06329113	0.711778045	0.67832944
ENSMUSG00000001520	0.204484825	0.090312036	0.192046992	0	0	0
ENSMUSG00000001521	6.865190056	5.98676221	6.188798466	4.752017163	6.130303377	5.676742545
ENSMUSG00000001524	3.074681302	2.159258658	2.499789037	13.02899788	13.52408087	13.94264944
ENSMUSG00000001525	68.53001989	65.71199142	66.14480534	77.21214509	74.55915914	74.75012371
ENSMUSG00000001542	5.757833664	6.504767554	5.16963138	8.852774501	10.25282224	12.04056864
ENSMUSG00000001552	10.2965556	9.138036403	7.881608394	10.55096717	10.35389541	10.22117537
ENSMUSG00000001555	0.19389223	0.154140748	0.021376803	3.975675065	4.801804817	3.711598771
ENSMUSG00000001558	0.210670503	0.274770505	0.377432635	3.36969561	3.468163521	2.774488949
ENSMUSG00000001566	0	0	0	0	0	0.075063169
ENSMUSG00000001569	4.096073124	3.773292708	3.564515935	4.827644291	5.091509082	4.445492593
ENSMUSG00000001576	3.569932571	3.801559461	3.960180265	2.092784672	2.738184562	2.341363948
ENSMUSG00000001583	0.478644142	0.57756478	0.28270164	2.872632366	2.080039757	2.384478857
ENSMUSG00000001588	0.163325784	0.255044795	0.141482183	0	0.066801267	0
ENSMUSG00000001604	8.759670102	7.472729687	9.680027237	0	0	0
ENSMUSG00000001622	0	0	0	0	0	0
ENSMUSG00000001627	30.75115711	31.91940151	34.27294901	29.32450343	29.31485461	28.84543806
ENSMUSG00000001630	7.673165815	6.987680994	7.071209939	9.168909807	10.98430484	9.500182319
ENSMUSG00000001632	4.180538434	3.461928091	4.026006641	9.577086995	10.32271734	10.17737648
ENSMUSG00000001642	23.35957924	22.33281617	22.36791528	12.74569041	16.03242364	14.57460116
ENSMUSG00000001655	0.416226189	0.815741053	0.407905192	0.641694383	0.463428701	0.27450976
ENSMUSG00000001656	0	0	0	0	0	0
ENSMUSG00000001657	0	0	0	3.097947814	2.934089979	3.101126683
ENSMUSG00000001661	0	0	0	2.33179753	3.721368764	2.454827473
ENSMUSG00000001663	0.484159558	0.388598862	0.410608097	0	0	0
ENSMUSG00000001665	0.043324986	0	0.023883105	0.534351775	0.86828933	0.642908756
ENSMUSG00000001666	2.613469107	3.43838057	3.246619264	9.760819998	4.215479705	2.51262548
ENSMUSG00000001670	0.331269511	0.188109395	0.156526197	0	0.135491302	0
ENSMUSG00000001672	0.233937116	0.172199716	0.181497781	5.236248748	3.547312052	4.4743043
ENSMUSG00000001674	28.31617201	27.38696744	27.02432986	36.81784339	36.22086847	33.15944963
ENSMUSG00000001687	10.36532108	10.5342379	10.76543647	14.030054	14.2949556	14.00482408
ENSMUSG00000001700	1.256112764	0.455876439	1.348749085	2.424890407	3.877755861	3.14444081
ENSMUSG00000001707	30.93511078	29.28893581	30.58011763	1.02016142	2.052391258	0.818275824
ENSMUSG00000001729	13.63666103	12.12286843	14.39152324	16.74179985	13.99481657	13.74463772
ENSMUSG00000001739	2.009441016	0.931856657	1.6984947	0	0	0
ENSMUSG00000001741	0.043413124	0.09706678	0.09173815	0	0	0
ENSMUSG00000001750	0.356466745	0.341579518	0.308791987	5.181598405	5.230471969	5.573062459
ENSMUSG00000001751	1.659263033	1.51056338	0.920577793	2.244508646	2.390595686	2.668724404
ENSMUSG00000001755	6.967034084	5.996274012	6.783984777	11.75089317	13.29794908	11.78180189
ENSMUSG00000001761	0.02024813	0.005030278	0.016742817	1.373524573	1.420296431	2.103264385
ENSMUSG00000001763	0.657255471	0.544277063	0.519318468	3.02297688	2.13265135	2.14569405
ENSMUSG00000001767	40.37107097	41.70664585	40.50249382	29.44243181	30.49607313	29.45946234
ENSMUSG00000001768	1.939425079	1.702062948	1.836092782	5.75250866	4.556801608	5.536934068
ENSMUSG00000001773	0	0	0	0.054662855	0.050756477	0
ENSMUSG00000001774	4.903582865	6.565487086	4.837168226	8.753493904	6.871805455	7.736102105
ENSMUSG00000001783	12.07785473	10.78025538	12.87208494	28.92030836	29.78192081	27.83652317
ENSMUSG00000001785	22.09590174	24.07016465	22.6717637	28.47334048	28.22896757	28.4580146
ENSMUSG00000001786	1.680516982	1.78893214	2.279180571	0	0	0.191301766
ENSMUSG00000001794	3.239377921	3.01358541	3.622103824	12.32595517	14.07616237	14.14821033
ENSMUSG00000001802	0	0	0	2.744017163	2.218598	1.922495524
ENSMUSG00000001804	0	0	0	0	0	0
ENSMUSG00000001815	0.054313882	0.06746646	0.014970393	0.502413068	0.233254532	0.644780263
ENSMUSG00000001819	0.664645074	0.888225971	0.83385029	2.897373472	2.165378007	1.428407061
ENSMUSG00000001823	0	0	0.024759636	0	0	0
ENSMUSG00000001827	26.14964239	24.12685202	24.62382975	38.30957063	34.93347111	41.72672348
ENSMUSG00000001829	3.176756775	3.128440074	2.670898487	5.197087392	3.598817664	4.561444076
ENSMUSG00000001833	17.7246949	19.48515101	22.28563315	52.43983417	48.4676357	50.57447553
ENSMUSG00000001844	5.086692252	4.462425776	5.476686215	4.28866742	5.233730006	6.191925161
ENSMUSG00000001847	71.17218396	64.88326744	67.10877918	44.17916126	50.44399033	41.88494775
ENSMUSG00000001855	123.1441542	118.7710345	114.0171157	61.31107817	60.50561947	58.83859798
ENSMUSG00000001864	0.409303997	0.210380903	0.342336354	0.391669116	0.525314429	0.397935326
ENSMUSG00000001865	0	0	0	2.197684587	2.040631194	3.06165694
ENSMUSG00000001870	0.02172037	0.043168234	0.041907101	2.796098914	2.813933263	2.949166013
ENSMUSG00000001891	4.37606361	4.413104478	5.621945993	4.230894281	3.291480619	5.778323122
ENSMUSG00000001901	0.024052143	0.0637367	0.035356955	0.049441466	0	0.047588653
ENSMUSG00000001909	4.620452461	4.569048856	4.024532356	4.187741596	4.263109412	4.312025523
ENSMUSG00000001910	12.13582742	12.27011881	11.74568335	17.7508087	16.14126786	16.73210405
ENSMUSG00000001911	2.454038383	2.069385669	1.685666054	2.816650275	2.737266207	2.263076427
ENSMUSG00000001918	5.768468087	5.813591168	4.472902682	7.863041432	8.979992054	9.349168957
ENSMUSG00000001924	81.7593221	83.54061087	77.61568341	47.6992677	52.59077735	51.99242063
ENSMUSG00000001930	0.155871779	0.109129855	0.103500642	1.938840148	2.150199054	2.144795477
ENSMUSG00000001942	2.320719994	3.030955775	2.448960942	0	0	0
ENSMUSG00000001943	0.19455511	0.193334656	0.107249431	0	0	0
ENSMUSG00000001946	0.0992455	0.197245856	0.218838219	0.612025686	0.966090318	0.824726132
ENSMUSG00000001948	9.704812662	10.25950414	9.789040069	7.385435647	6.975884722	9.559931893
ENSMUSG00000001962	7.250217758	6.982292079	7.568397364	6.978831529	5.768003295	5.610053273
ENSMUSG00000001964	8.681934809	7.773712292	8.013986852	1.045695853	1.780106473	1.274910795
ENSMUSG00000001983	1.728206451	0.797348187	1.292925627	4.630927977	4.299987424	5.067985105
ENSMUSG00000001985	0	0	0	1.877288015	2.269702031	1.1481578
ENSMUSG00000001986	0	0	0	0.53393173	0.42967193	0.505357322
ENSMUSG00000001988	0.226948632	0.093968738	0.125106515	0.233257247	0.216587957	0.280644949
ENSMUSG00000001995	4.456924388	5.046444574	4.692015181	2.301894471	1.932613659	2.136027726
ENSMUSG00000001998	1.940419482	1.821602674	1.570121834	0.393505689	0.274038409	0.361542786
ENSMUSG00000001999	2.908185281	3.259854678	2.821545748	5.487851169	6.52778924	6.07624998
ENSMUSG00000002006	0.0286687	0.07122215	0.06321503	0	0	0
ENSMUSG00000002007	0.061322597	0.650004446	0.292971237	2.332006923	2.692062273	2.851268001
ENSMUSG00000002010	7.163460072	7.568665248	5.958180408	15.62384201	13.57233076	14.88201665
ENSMUSG00000002012	0.028872334	0	0	0.178049482	0	0
ENSMUSG00000002014	2.463045065	2.31973486	2.431818499	15.13239439	14.28780068	12.92875802
ENSMUSG00000002015	67.15443078	66.89553551	71.28479937	76.29033224	67.02915319	67.05807299
ENSMUSG00000002017	13.26584557	12.49180002	14.40029389	18.38401841	17.51514248	16.9426138
ENSMUSG00000002020	6.449362815	6.063412076	5.673054593	7.622041808	5.942582447	7.429272586
ENSMUSG00000002028	0.121188459	0.173009582	0.161839199	1.431530649	1.143527895	1.175254175
ENSMUSG00000002031	25.5369055	23.95745444	24.07397162	24.80986414	26.63638544	23.98459289
ENSMUSG00000002032	0.078438828	0.13640686	0.216198888	1.027895241	1.712375212	1.222169101
ENSMUSG00000002033	0.585029033	0.581359117	0.645000084	0	0	0
ENSMUSG00000002043	16.47412838	14.00413922	15.12257478	9.607108547	8.254076397	10.57568719
ENSMUSG00000002052	14.18072296	15.05619178	13.5430183	13.93602327	15.62687833	15.65138486
ENSMUSG00000002055	5.722104817	6.088417358	5.187504718	4.742372004	5.475363963	6.096213089
ENSMUSG00000002057	0.593153977	0.37829288	0.527070556	0	0	0
ENSMUSG00000002058	0.720640709	0.277207779	0.717624871	1.720272198	2.296170762	1.586813314
ENSMUSG00000002059	5.285107908	3.95971262	3.972276105	0	0.204941246	0
ENSMUSG00000002064	12.97788527	11.53403929	11.32649563	16.44648351	16.18528564	15.2170137
ENSMUSG00000002068	92.87530695	89.99838984	92.01372692	108.4973478	104.3242943	108.2064342
ENSMUSG00000002076	50.53328478	52.67954803	50.42698346	27.38548354	29.04540667	30.22220425
ENSMUSG00000002083	0.643021125	1.011730084	0.147695191	0	0	0
ENSMUSG00000002100	0	0	0	0.316120161	0.313097844	0.121709438
ENSMUSG00000002102	14.50515807	13.05843225	12.75515388	25.94661415	28.09216211	25.71928487
ENSMUSG00000002103	0.559636685	0.975946707	0.641201044	1.150386421	1.036759273	1.6283468
ENSMUSG00000002104	1.405315175	0.910078367	1.671234201	0.097373898	0	0
ENSMUSG00000002105	0	0	0.012885791	3.964151583	4.316646024	4.19715501
ENSMUSG00000002107	2.222738009	2.183669897	2.354844736	2.352314718	2.382489492	2.365298917
ENSMUSG00000002108	0.656188357	0.629586812	0.473987049	0.837221936	1.23086979	1.141616784
ENSMUSG00000002109	5.418263806	4.764204737	4.964696122	3.110448305	2.114018391	3.302532515
ENSMUSG00000002111	0.211159071	0.167867568	0.081481711	0	0	0
ENSMUSG00000002129	7.98017774	7.976116052	7.399896702	12.43146434	13.55747855	13.84767099
ENSMUSG00000002147	18.60284071	17.85666462	18.02269194	14.1705566	12.15855145	13.33257956
ENSMUSG00000002190	0.098969338	0.210746783	0.046763417	0	0	0
ENSMUSG00000002204	0.021393748	0.042519088	0.035380217	0	0	0
ENSMUSG00000002205	4.923702572	4.859274787	4.251571648	0.104073407	0.072476998	0.025043317
ENSMUSG00000002210	1.191334722	0.717954668	0.762652965	4.834606144	3.828946862	3.923480062
ENSMUSG00000002221	2.471101823	3.006183546	2.79160736	8.892120655	8.677029984	9.241298523
ENSMUSG00000002222	21.55315236	22.42256603	23.3509429	19.53090991	20.40506898	20.24315226
ENSMUSG00000002227	0.456720462	0.479069623	0.436400174	2.503552904	1.859712966	2.469975864
ENSMUSG00000002228	0.282340863	0	0.086467637	0.677108241	1.975977064	1.210362564
ENSMUSG00000002233	0.738599976	0.908720678	1.046974516	7.808207058	8.156484264	7.933128485
ENSMUSG00000002240	0.276662604	0.317223561	0.328486478	0.262479827	0	0
ENSMUSG00000002249	1.183952778	0.945078088	0.955807517	0	0.18522998	0
ENSMUSG00000002250	1.216547093	0.830366293	0.704497452	3.599533059	4.257033722	4.449328412
ENSMUSG00000002257	2.502661657	2.195696477	2.883496991	2.919828088	3.969924672	2.609664451
ENSMUSG00000002265	0.469814669	0.679079998	0.400253525	4.444639028	3.949702632	4.753418553
ENSMUSG00000002266	2.088811238	2.025080996	2.034124892	2.210458469	2.010817246	1.70641748
ENSMUSG00000002274	0	0	0	0	0	0
ENSMUSG00000002279	0.067590967	0.041979353	0.018629921	0.416818978	0.459600256	0.388661275
ENSMUSG00000002280	3.116072641	2.727011596	2.222005826	1.146548381	0.979443462	1.103581613
ENSMUSG00000002289	1.376791199	1.548854173	0.821016264	3.097118174	3.12370125	1.850309399
ENSMUSG00000002297	54.10046964	58.44879004	57.63710756	54.24060812	58.13934018	57.5487162
ENSMUSG00000002307	10.076959	11.6503413	10.66882831	14.28759754	15.0780596	14.69107476
ENSMUSG00000002308	9.857796658	9.119622566	10.44471675	6.49880608	6.537246228	7.558444095
ENSMUSG00000002319	6.304173354	5.325987569	4.060257049	18.29289074	14.6155367	16.31594991
ENSMUSG00000002320	0.410671739	0.612143362	0.565961883	1.537604119	2.141583201	1.501747033
ENSMUSG00000002324	0.165669198	0.452732354	0.228314837	0.446970287	0.652187481	0.860440255
ENSMUSG00000002325	0.36980281	0.561724043	0.378588899	0	0	0
ENSMUSG00000002326	3.300848721	3.206843063	3.415578128	11.14442054	14.57168121	12.9159244
ENSMUSG00000002329	2.528486703	3.002097858	2.425644234	11.13759611	9.213486717	8.429988029
ENSMUSG00000002332	40.16505649	37.78221496	36.73526171	34.64852589	30.34244253	33.16649802
ENSMUSG00000002341	0.047455763	0.102175821	0.052320431	0	0	0
ENSMUSG00000002342	0.573256922	1.478038969	0.649102874	2.436388775	1.508184558	1.56339026
ENSMUSG00000002343	1.482871371	1.109510961	1.096331173	0	0	0
ENSMUSG00000002345	6.109814196	5.587005041	6.701818725	10.17111721	12.47354759	11.76026134
ENSMUSG00000002346	0.408108221	0.490430306	0.491798384	3.380007799	3.219980393	3.436430933
ENSMUSG00000002365	70.2313887	66.03799838	63.69074867	35.29733124	40.07319632	38.59791111
ENSMUSG00000002372	81.10036719	76.92068745	75.62142021	57.12660183	58.20257932	51.11828709
ENSMUSG00000002379	7.837862062	5.695416636	6.25994496	14.21018533	16.62346144	18.50133631
ENSMUSG00000002384	0.058667391	0.029149684	0	0	0	0
ENSMUSG00000002393	0.133540592	0.018957555	0	0.058822583	0	0.056618213
ENSMUSG00000002395	3.435624218	2.297439682	2.306860781	17.6821805	16.86230153	17.36453358
ENSMUSG00000002396	0.015956083	0.007927995	0.043979334	2.865834084	2.912288946	2.640049419
ENSMUSG00000002409	6.630394822	5.770447635	6.169329528	14.12857322	15.35576468	14.60180568
ENSMUSG00000002413	0.550107309	0.673121759	0.654022691	2.221511514	2.027494599	1.724010706
ENSMUSG00000002416	0.985868609	0.73350715	0.75248968	0.85738513	1.027710433	0.660203778
ENSMUSG00000002428	2.312371618	2.855646746	2.57056869	0	0.027470627	0
ENSMUSG00000002455	14.41486234	15.15239699	13.97403949	11.14008868	9.858449303	10.67884938
ENSMUSG00000002458	1.37802599	1.103112927	1.885041012	0.629480768	0.365310069	0.378681906
ENSMUSG00000002459	0.30876846	0.120064516	0.177610523	0	0	0
ENSMUSG00000002475	2.827965613	1.671723973	2.190495838	12.69950179	16.27622067	11.01844682
ENSMUSG00000002477	87.19677595	96.31132188	107.0418517	108.0688559	108.5215317	106.541272
ENSMUSG00000002486	1.361714805	1.11235383	1.174748823	1.494453041	2.026416485	1.369951035
ENSMUSG00000002489	21.86205324	20.66077597	20.02632346	11.06521568	9.822384587	10.79539546
ENSMUSG00000002496	6.382930286	6.20193674	6.515964324	9.403182775	9.462186369	10.42595984
ENSMUSG00000002500	2.649673629	2.942822929	2.883103624	4.966068797	5.949907144	2.621271648
ENSMUSG00000002504	2.319662384	2.067083258	2.418458043	5.830785251	7.002234909	6.210920159
ENSMUSG00000002524	33.52832208	31.05539025	29.82818714	33.5884946	36.55660914	32.32976968
ENSMUSG00000002546	12.77829117	13.21222674	13.75166832	10.0495174	8.057544554	8.997344386
ENSMUSG00000002550	0	0.082225208	0.1596461	0	0.177675344	0
ENSMUSG00000002565	14.37390212	12.6903669	13.9122074	2.691402851	4.264711842	2.590542843
ENSMUSG00000002578	17.79838498	16.8189057	15.99134639	19.65414573	21.1032223	19.81911819
ENSMUSG00000002580	0.837993394	1.589769911	1.301853036	6.929449856	9.269681862	5.878440941
ENSMUSG00000002588	0.196367735	0.156108728	0.06494919	0	0	0
ENSMUSG00000002602	0.271364369	0.359549449	0.286715895	1.359674707	1.489112134	1.476505807
ENSMUSG00000002603	0.338599978	0.224317282	0.205320336	0	0.064628437	0
ENSMUSG00000002608	29.92007169	28.51925448	26.39291697	26.46048538	25.06589086	27.3125887
ENSMUSG00000002617	1.510927483	1.50144936	1.329849875	0.822138119	0.799737259	1.130469412
ENSMUSG00000002625	14.54908894	13.85825142	13.09244202	45.24108618	49.42812479	44.40031662
ENSMUSG00000002633	0.319816619	0.139042047	0.154262881	0.061632513	0	0
ENSMUSG00000002635	19.08546061	17.43241427	16.22190921	18.12449468	22.98246062	26.33147154
ENSMUSG00000002658	102.1150877	98.19742475	97.69239508	168.0075738	171.2787214	160.1376749
ENSMUSG00000002660	9.61814697	8.199103308	7.641188766	32.34596315	32.86912905	32.74296475
ENSMUSG00000002661	6.138695843	4.369053209	5.51803014	12.61867303	13.93361475	12.72025275
ENSMUSG00000002664	0.360173225	1.610612283	0.397094413	0	0	0
ENSMUSG00000002668	2.427596123	2.15430045	2.48971894	1.392601303	2.52150926	1.474455104
ENSMUSG00000002679	32.48478733	31.65571066	33.9069781	33.22610047	26.0099759	33.089785
ENSMUSG00000002688	8.081207987	6.720784458	7.29873826	16.53428376	16.64645849	15.75819901
ENSMUSG00000002699	0.561543902	0.938490385	0.731672505	0	0	0
ENSMUSG00000002718	12.69164927	13.68984805	12.95749268	9.86652609	8.86789672	10.05729734
ENSMUSG00000002728	7.126860858	6.456359953	5.943876374	5.020130365	4.309574219	4.239397598
ENSMUSG00000002731	0.140304166	0.139424031	0.123749344	2.509154418	1.646957573	0.832801431
ENSMUSG00000002732	0.708947028	1.275715797	0.866120407	0	0	0
ENSMUSG00000002733	12.23344605	11.85821451	11.9721552	19.19704905	17.66880695	20.20654404
ENSMUSG00000002741	2.288500117	1.989876212	1.955397221	1.293663141	1.665319324	1.245183265
ENSMUSG00000002748	8.623338141	8.836127245	8.692465564	3.761765925	3.14722095	2.681612075
ENSMUSG00000002763	0.344802292	0.13407626	0.380147813	9.568447624	7.854551418	8.542489195
ENSMUSG00000002767	35.0928779	28.39602757	26.4369848	41.91729922	29.87018661	35.510653
ENSMUSG00000002768	215.6382825	203.884341	211.3397922	193.7456563	180.1909309	189.7020533
ENSMUSG00000002769	1.509979955	1.078489964	0.832383646	0.145495659	0.135098085	0
ENSMUSG00000002771	0.179491553	0.144391195	0.226161312	0.131772127	0.024471056	0.152200778
ENSMUSG00000002778	15.51743108	15.97835102	16.37156273	13.95127901	16.38846466	15.90686284
ENSMUSG00000002781	0.643406014	0.526539915	0.438134897	0	0	0.022465035
ENSMUSG00000002791	0	0	0	0	0	0
ENSMUSG00000002797	77.2860125	76.38135526	79.89442178	53.05945819	56.19921606	56.02115975
ENSMUSG00000002799	13.62323684	13.1262738	12.8143758	10.23634095	12.39846513	11.43583861
ENSMUSG00000002803	0.272544873	0.108334074	0.480773312	7.143084269	6.242463242	7.198946159
ENSMUSG00000002804	19.73458592	22.24933252	19.85872665	15.93149939	12.32748731	10.22297887
ENSMUSG00000002808	0.787067559	0.556971538	0.447022462	6.618649947	7.852788525	6.512186073
ENSMUSG00000002812	3.500949507	3.613658376	2.969579038	0.591973009	0.355668029	0.368686928
ENSMUSG00000002814	6.422031921	5.551750304	5.450097076	10.79742928	10.14980545	12.46768388
ENSMUSG00000002820	0.380726203	0.11127585	0.358025699	0.06905461	0.192359257	0
ENSMUSG00000002825	11.26066979	9.796636382	9.32313858	24.01207842	25.07539272	24.32866165
ENSMUSG00000002831	0	0	0	0.121494038	0.056405848	0
ENSMUSG00000002833	9.012650934	8.868185938	6.995988555	8.574613086	7.238040454	7.502982235
ENSMUSG00000002835	41.21827615	42.1820071	37.72420933	28.0599901	28.68976097	26.2426103
ENSMUSG00000002844	16.42872261	15.34326667	14.4268439	22.22443886	16.26195194	23.41871293
ENSMUSG00000002845	11.91941119	12.25212338	11.65473073	2.785882919	2.188826572	1.691396516
ENSMUSG00000002846	12.58405678	12.23567787	11.78150633	6.343985868	7.945493993	9.419712414
ENSMUSG00000002847	2.135469243	1.261773337	1.177187596	0.088979596	0	0
ENSMUSG00000002870	41.80515505	38.30321269	36.98521152	17.02713353	17.33279687	17.16600575
ENSMUSG00000002871	3.015231042	2.914968393	3.188941372	2.397905192	3.359346198	2.793947969
ENSMUSG00000002881	4.219473256	4.50334178	3.94808699	8.602200145	8.186153138	9.68040258
ENSMUSG00000002885	0.196911313	0.060208024	0.225446469	0.093408445	0	0
ENSMUSG00000002897	4.260497479	3.796357647	4.584968903	2.410605395	2.125478739	2.222777977
ENSMUSG00000002900	3.448757599	3.415718635	3.413202064	4.618038363	5.027332553	4.998471331
ENSMUSG00000002908	0.322858781	0.320833472	0.232144489	1.08206564	1.487012026	1.958048869
ENSMUSG00000002910	14.89267572	13.20884948	15.62461658	8.174432122	5.281702852	6.59904845
ENSMUSG00000002930	0.097166823	0.064371527	0.107127349	0	0	0
ENSMUSG00000002944	9.431722812	10.1129104	11.13258059	9.677609277	8.940633218	10.74981942
ENSMUSG00000002948	0.698523471	1.122441734	0.991335987	6.438553373	7.191141581	7.410257994
ENSMUSG00000002949	11.39234596	9.754324364	11.3700789	3.591725522	3.468451602	3.595411067
ENSMUSG00000002957	3.597534576	3.175529403	3.340347265	3.098494864	2.848296092	3.101674295
ENSMUSG00000002963	0.262649398	0.226201547	0.366793055	1.70068756	2.055403051	1.974738752
ENSMUSG00000002968	22.93749658	21.34816018	21.64557534	20.26308825	20.14980236	18.65141167
ENSMUSG00000002980	0.320204018	0.106065121	0.156901325	0	0	0
ENSMUSG00000002981	12.03668759	12.56219946	11.79044291	22.7175656	25.44934652	20.87354426
ENSMUSG00000002983	2.69522677	2.663763395	2.729270275	3.500322194	2.579173712	4.651597921
ENSMUSG00000002984	5.270835471	6.290337732	5.268958043	4.257416392	3.790709177	3.03130125
ENSMUSG00000002985	6.494573515	5.60742844	7.600513366	15.47038052	13.33603875	13.35021983
ENSMUSG00000002992	0	0	0	0	0	0
ENSMUSG00000002996	14.5567335	15.33655294	15.79459609	14.29747876	15.08546359	16.26754099
ENSMUSG00000002997	31.85067453	35.1581745	36.10351524	40.69583687	44.41268163	47.21765193
ENSMUSG00000003031	0.737595519	0.869623699	0.840772398	0.655305798	0.894817062	1.001776694
ENSMUSG00000003032	5.132675183	5.100477657	4.773989114	5.121886196	7.828466571	7.117953008
ENSMUSG00000003033	51.16243512	49.90796043	49.19684625	31.72345768	28.65468984	23.83255614
ENSMUSG00000003037	12.01891431	11.84681041	10.78317604	7.314282602	9.299241897	8.014974965
ENSMUSG00000003038	10.44231634	11.18071373	10.11851068	21.36004645	20.07319136	22.02220912
ENSMUSG00000003039	20.29000978	21.55428356	20.79319405	14.92854014	17.27381092	15.03228383
ENSMUSG00000003051	46.33189088	44.21745401	43.5394232	63.55462996	69.33822381	70.46694649
ENSMUSG00000003053	1.041101828	1.28397644	1.486023033	0	0	0
ENSMUSG00000003062	27.3471526	30.21087869	29.09357051	16.96502845	14.43871679	15.43637748
ENSMUSG00000003068	10.44958467	10.37168667	9.03441811	15.05651339	14.06946265	13.75475208
ENSMUSG00000003070	0.453977139	0.676693976	0.721329176	0	0	0.396274355
ENSMUSG00000003072	3.92566398	2.815786896	3.254196954	21.75145002	22.98573395	21.81231348
ENSMUSG00000003099	10.07129787	8.655671452	8.722908142	22.4370451	28.93847509	28.92062305
ENSMUSG00000003119	11.52459134	11.49327555	11.31796939	11.17428984	11.95918655	10.75553463
ENSMUSG00000003123	0.531754218	0.326658707	0.437033233	3.472985818	2.892627654	3.687162542
ENSMUSG00000003131	10.55355958	10.24734079	12.57481247	2.565197212	3.073393834	3.10624526
ENSMUSG00000003134	9.249212672	9.628353702	9.035698051	8.239181138	8.350113768	9.60676747
ENSMUSG00000003135	4.128542063	3.538429278	4.793205767	3.276265266	2.856354012	2.551676994
ENSMUSG00000003153	3.872371732	4.211032945	3.650144463	2.543011075	1.709116644	2.051415797
ENSMUSG00000003154	0.942069249	0.798644632	0.979960081	2.034979682	1.920030361	1.45324317
ENSMUSG00000003161	4.316140149	4.155031513	3.31032045	3.182432656	3.962394537	3.376450252
ENSMUSG00000003166	1.131631935	0.903034197	0.841208442	3.489265572	3.117187844	3.63838123
ENSMUSG00000003184	1.521056944	1.330790625	1.376217099	2.650878482	4.449523335	4.587860013
ENSMUSG00000003190	1.526361633	1.88882871	1.365313483	0.443997379	0.329814353	0.641037943
ENSMUSG00000003198	0.364790831	0.543753719	0.433122703	0.086522566	0	0.083280143
ENSMUSG00000003199	1.407253825	1.386159156	1.360974344	6.965423176	6.750391216	6.301398347
ENSMUSG00000003200	27.13536734	31.3456174	28.22130063	17.02172809	16.9848025	16.91366651
ENSMUSG00000003206	0.778220439	0.314168816	0.750746019	0	0	0
ENSMUSG00000003208	5.534469581	4.097854117	4.953230312	8.164403977	10.56361915	8.88905948
ENSMUSG00000003226	3.927130917	3.514633094	3.766970764	6.332170027	7.014323369	5.328558289
ENSMUSG00000003227	0	0	0	0	0	0
ENSMUSG00000003228	4.414141937	4.306048412	4.72787007	0.498960467	0.205912532	0.373537097
ENSMUSG00000003233	5.320182744	5.621563254	5.538976674	4.889028334	3.325745879	4.619625523
ENSMUSG00000003234	34.32520703	33.3229156	33.82224034	38.28028816	41.72833083	35.80114313
ENSMUSG00000003235	3.963476815	3.674277236	2.91318064	11.31873705	12.69307344	11.99981479
ENSMUSG00000003269	7.805951304	8.25001284	8.223235598	6.986074888	9.9906624	10.1354911
ENSMUSG00000003271	0.554666767	0.386546948	0.54799029	1.310455454	2.021135757	1.774436304
ENSMUSG00000003273	0.620485338	0.411062002	0.586363713	0	0	0
ENSMUSG00000003279	0.974578893	0.670603987	0.627704563	1.270158604	1.275274403	1.401470712
ENSMUSG00000003282	11.47266517	12.09033544	11.76161181	13.44901385	11.96957573	12.7559627
ENSMUSG00000003283	0.938481955	0.486571206	0.569826687	0	0	0
ENSMUSG00000003299	24.02509571	25.78873671	22.48419643	46.29071755	45.39169497	42.45304127
ENSMUSG00000003308	2.110843683	2.776594893	1.950564538	2.163249665	3.056652107	2.733995674
ENSMUSG00000003309	34.69123018	30.86193435	31.65925458	11.15603449	9.093236013	7.482562727
ENSMUSG00000003316	0.971197704	1.232303916	0.880496653	4.28151244	4.331732409	4.216347959
ENSMUSG00000003341	0.11611116	0.320507747	0.12801366	0.914930532	0.590989039	0.708343779
ENSMUSG00000003344	17.6149415	18.59255607	17.53106501	31.0469315	29.55517374	26.63371433
ENSMUSG00000003345	8.498711107	7.555816319	6.871267325	15.23376049	17.64894267	18.12681365
ENSMUSG00000003346	0.47821319	0.76765231	0.405565076	4.650406161	3.686160421	4.257784793
ENSMUSG00000003348	4.778152816	4.908590686	4.378101073	2.422304611	1.817845905	2.139896505
ENSMUSG00000003352	7.715326067	7.322550088	7.882833197	7.479875844	8.146414531	7.957417669
ENSMUSG00000003354	2.679765022	2.273983809	2.655700202	2.413842258	3.448217791	4.289323939
ENSMUSG00000003355	0.700637929	0.541522172	0.858288882	0	0	0
ENSMUSG00000003360	0.396639773	0.477130923	0.471822746	0.48276164	0.702277115	0.34075815
ENSMUSG00000003363	2.277073269	3.307153265	2.177908038	5.040797602	4.290519281	4.389809128
ENSMUSG00000003378	0.176183807	0.120366535	0.097122163	0	0.063052744	0
ENSMUSG00000003379	0.390579064	0.349316048	0.086123428	0	0	0.115917728
ENSMUSG00000003380	11.90085175	12.49455362	14.29487741	14.86233853	11.44670197	16.8559447
ENSMUSG00000003382	0.382188875	0.379791385	0.36640598	0.204945802	0.555040897	0.345214593
ENSMUSG00000003402	3.731630791	4.438629467	4.269997848	7.322052752	6.555981888	9.48078028
ENSMUSG00000003410	6.36203336	5.36030621	5.316815349	7.033370694	8.28091869	7.458534491
ENSMUSG00000003411	9.140059925	8.809921216	9.097789083	7.443936079	6.865735288	8.435021254
ENSMUSG00000003418	1.143493595	0.996125029	1.383509267	2.88477796	3.826603903	3.349635148
ENSMUSG00000003420	1.570231891	1.735252117	1.387941319	6.845079287	8.603729904	7.633088659
ENSMUSG00000003421	16.23892439	15.00604907	14.46402218	5.514701159	5.760678847	3.408001911
ENSMUSG00000003423	0.98601878	1.567733496	1.972301113	11.55307556	12.09863544	10.8692955
ENSMUSG00000003429	53.78239841	51.64717409	52.69511723	150.0097244	158.8786279	157.0794436
ENSMUSG00000003435	12.28188198	11.00299424	10.48221779	19.16324732	18.26017969	19.33879352
ENSMUSG00000003436	3.204783444	3.075547353	3.709419144	1.723893823	2.058041566	2.192634672
ENSMUSG00000003437	25.68942338	23.04452936	24.43574411	48.33274365	48.29084588	46.07935371
ENSMUSG00000003438	7.95091788	7.45858306	7.597167703	12.15983761	13.29407438	12.20755337
ENSMUSG00000003444	42.00305849	37.43538487	33.50100501	51.02399856	54.50021275	50.3643979
ENSMUSG00000003452	0.122658635	0.132218783	0.114603656	0.589742969	0.514861255	0.51828221
ENSMUSG00000003458	12.77731505	12.13521508	12.62710285	10.9915656	10.92336841	10.28223786
ENSMUSG00000003464	15.29711861	16.88358862	15.97714316	20.09945293	17.38186482	16.68999556
ENSMUSG00000003469	0.176002174	0.097165613	0.129362716	0	0	0
ENSMUSG00000003476	0	0	0	0	0	0
ENSMUSG00000003477	0	0	0	0	0.305490545	0.105557581
ENSMUSG00000003484	0.352795014	0.320096529	0.490427655	0	0	0
ENSMUSG00000003500	6.651286364	6.008693196	6.171237765	12.35838533	13.4537022	11.94652894
ENSMUSG00000003505	0	0	0	0	0	0
ENSMUSG00000003518	0	0.012078254	0	0	0	0
ENSMUSG00000003526	1.496264268	1.241788327	1.450237903	2.382832972	2.212548298	1.878748052
ENSMUSG00000003527	26.19273218	25.87797056	24.97173082	27.01419285	30.83442463	29.47673928
ENSMUSG00000003528	7.845685143	7.458621791	8.275111792	17.65966928	17.59565639	15.91125307
ENSMUSG00000003531	6.939458132	6.147604865	7.755912387	7.053980469	9.633783348	8.883103661
ENSMUSG00000003534	4.929031696	4.548669572	4.507778514	3.748997056	3.139799484	3.466993873
ENSMUSG00000003541	22.86861138	21.95015014	24.79680816	22.41829524	24.12952138	21.87683206
ENSMUSG00000003545	0.692769516	0.760889395	0.63313756	0	0	0
ENSMUSG00000003546	2.977711198	2.703313065	3.674747954	3.967294409	4.701203907	4.764183688
ENSMUSG00000003549	0.420723079	0.554415557	0.584855867	1.804875748	0.968876045	0.895763467
ENSMUSG00000003555	0.472914429	0.443839601	0.448977017	3.078381827	2.219014115	3.040994033
ENSMUSG00000003559	0.162499628	0.129184207	0.107494433	7.816382413	7.071701934	5.497916286
ENSMUSG00000003573	0.09925704	0.189049258	0.009119319	0.102016142	0.047362875	0.147289648
ENSMUSG00000003575	3.338511397	3.327683288	3.26272969	1.710426247	1.930602621	1.736951794
ENSMUSG00000003581	0.356945866	0.367374825	0.393536219	2.161901216	1.459930919	2.761900873
ENSMUSG00000003585	0.397783325	0.451757726	0.4117093	0	0	0.144558171
ENSMUSG00000003604	58.68252447	58.77237262	56.9887256	42.64768393	43.44428625	43.98760237
ENSMUSG00000003617	0	0	0	0.486085694	0.791988868	1.076983058
ENSMUSG00000003623	2.372878771	2.461641655	1.983652535	5.081361205	5.225889087	6.191060488
ENSMUSG00000003644	4.183186161	3.512817594	3.374276669	3.255508072	2.678482936	2.201388732
ENSMUSG00000003657	0.915293357	1.542283277	0.614246743	0	0.113935868	0
ENSMUSG00000003660	2.248929172	2.350540442	2.230716844	7.046537658	7.501494388	7.851680432
ENSMUSG00000003662	5.642676307	3.979930258	4.494110121	18.79815741	23.74869672	19.99551806
ENSMUSG00000003665	0	0	0	0	0	0
ENSMUSG00000003680	1.015512203	1.220581089	1.194252674	1.520879669	2.187514439	1.980550132
ENSMUSG00000003721	2.998574325	3.272855672	3.143368732	4.698676092	4.550545404	3.671568046
ENSMUSG00000003731	7.915782125	7.605602626	7.188772065	13.46843516	14.01924213	14.88379152
ENSMUSG00000003746	1.353890278	1.192440261	1.641598299	0.174344213	0.323770063	0.111873789
ENSMUSG00000003752	0.942174993	0.72761141	1.003142386	0.962831629	0.570326088	0.942728068
ENSMUSG00000003762	4.411187079	4.348082911	4.374791851	3.141205946	2.566718506	3.008372171
ENSMUSG00000003778	4.795354381	4.948757165	4.92993853	6.081056249	5.899312695	6.107309699
ENSMUSG00000003779	32.68875641	33.92129367	31.60185296	49.92233543	53.39378122	51.81108681
ENSMUSG00000003808	4.157072061	4.754070642	3.974881824	3.94396473	4.936676941	3.963642983
ENSMUSG00000003809	7.077260014	7.772084753	8.827924999	5.097102808	7.454235518	7.604438684
ENSMUSG00000003810	24.41545745	23.16753584	24.22644706	31.76551806	33.62993363	32.71801762
ENSMUSG00000003812	0.39071677	0.314810095	0.221205683	0.87912964	0.967471757	1.237936378
ENSMUSG00000003813	3.765117001	2.907615931	3.530241756	7.932477503	7.081089852	6.553827323
ENSMUSG00000003814	99.65705501	99.67005677	101.7034626	120.2076037	115.8884039	118.1072049
ENSMUSG00000003824	234.2079471	219.5350383	227.6430487	108.0624645	120.6646258	105.9437676
ENSMUSG00000003847	0.978492153	0.743112331	0.897859465	1.823612088	1.64896409	1.686348127
ENSMUSG00000003848	6.684901847	5.353306842	6.263292947	13.7917864	14.20831909	14.24391459
ENSMUSG00000003849	12.67865413	10.81485183	10.46355285	17.17392154	19.72345051	21.85918748
ENSMUSG00000003863	0.028817506	0.021477549	0.015885787	0.777487245	0.577540466	0.555917886
ENSMUSG00000003865	11.53832864	10.85781597	10.48738866	8.500422068	9.270820462	7.388369442
ENSMUSG00000003868	15.07005979	13.93298641	13.17732222	0.786037538	0.842151743	1.513161745
ENSMUSG00000003872	1.264176016	0.657113176	0.771931997	6.056816193	5.679660165	5.425789553
ENSMUSG00000003873	4.206667865	4.198220341	4.717511864	23.43652561	21.24477393	22.12958431
ENSMUSG00000003882	0.017739205	0	0	1.586211085	0.914186169	1.579415182
ENSMUSG00000003923	1.064288345	0.962044661	1.215799659	0.672138799	0.110136294	0.532782745
ENSMUSG00000003929	0.642875842	0.523851301	0.519769611	1.823659546	1.153431188	2.314984763
ENSMUSG00000003934	0.286056523	0.195430178	0.374513801	0	0	0
ENSMUSG00000003948	1.446124164	1.137008615	0.911066098	4.899965489	4.50430069	4.291869266
ENSMUSG00000003949	0.068142337	0.042321798	0.093909471	0.630328744	0.707217546	1.365091308
ENSMUSG00000003955	10.35086801	7.614264682	12.05416049	57.75238222	59.52655657	58.38082293
ENSMUSG00000003970	176.4986688	167.4534366	149.1006601	297.3995399	286.6366041	310.6478797
ENSMUSG00000003974	0.093321367	0.333849447	0.28808555	0.086323925	0.106873264	0.110785261
ENSMUSG00000003992	9.371380669	9.838247173	9.902520106	6.590235081	5.79182342	7.075182187
ENSMUSG00000004018	1.012586647	0.687593671	0.576799655	0.832587256	0.773087974	0.626082926
ENSMUSG00000004031	0.110348498	0.225762922	0.085877838	0.320233173	0.297348312	0.539406826
ENSMUSG00000004032	99.07581948	103.1004705	101.4262403	65.5601388	59.60013761	63.36758716
ENSMUSG00000004035	0.604263137	0.600472565	0.391885804	3.287965599	2.747697593	2.848274524
ENSMUSG00000004038	0	0	0	0	0.062138936	0
ENSMUSG00000004040	12.54387279	11.80334252	11.81125592	11.15206583	9.508568236	11.01778722
ENSMUSG00000004043	1.292442713	1.193163216	1.442522141	3.899010321	3.015075615	3.125439671
ENSMUSG00000004044	19.00614127	18.0671155	15.91698766	58.43218408	61.86460324	62.03383926
ENSMUSG00000004054	10.09091478	8.138137751	8.071641292	1.338743794	1.200208402	1.33300813
ENSMUSG00000004056	8.830178717	7.63283513	7.51377694	13.10287259	12.9547526	11.62894908
ENSMUSG00000004069	29.06465348	27.06814911	24.57833735	12.31234695	15.05587348	14.16068985
ENSMUSG00000004070	7.649254006	6.160089498	7.230628942	10.05160399	7.826731146	8.151311647
ENSMUSG00000004071	22.65004424	21.99619118	23.47051892	15.11600126	15.70871441	16.00448396
ENSMUSG00000004085	0.307607403	0.489084427	0.530291782	0.017244989	0.064050434	0.066394941
ENSMUSG00000004096	337.8074728	337.3935545	350.8917097	320.2957927	303.4924369	324.6346929
ENSMUSG00000004098	0	0.016610482	0.023036025	0	0	0.024804249
ENSMUSG00000004099	15.39134916	16.82427831	15.06319453	14.7104558	12.92261188	12.35077284
ENSMUSG00000004100	13.69276764	12.62446734	12.47802588	33.91629307	34.90855747	38.51334117
ENSMUSG00000004105	25.99578615	24.43379742	25.14227977	18.06039507	18.53225068	17.73286762
ENSMUSG00000004110	0.032108297	0.025069691	0.029078328	0.540977873	0.374276088	0.404992614
ENSMUSG00000004113	0.183165945	0.19054898	0.107281794	1.076597628	1.147151513	1.104203224
ENSMUSG00000004127	1.127302456	1.145046072	0.904614529	4.223898034	3.258157266	2.763342901
ENSMUSG00000004151	4.812339964	4.748542415	4.655761734	9.236713685	9.04696061	8.144908296
ENSMUSG00000004187	4.119130314	3.346602593	3.323691609	5.136186542	5.598554052	5.051180474
ENSMUSG00000004207	3.670774203	4.049617715	3.749821587	3.133352931	3.087562359	3.385228556
ENSMUSG00000004221	0.273660593	0.278916828	0.146988585	0	0	0
ENSMUSG00000004231	3.924283389	3.570337789	3.474007159	2.173477574	1.716937061	1.124074077
ENSMUSG00000004233	0.909216298	0.951066041	0.823039278	0	0	0
ENSMUSG00000004263	0.222681011	0.270458372	0.334163581	0	0	0
ENSMUSG00000004264	17.64006009	17.80318122	16.63022431	20.48225111	23.72933549	20.96388328
ENSMUSG00000004266	0.243714645	0.22200366	0.268697719	0	0	0
ENSMUSG00000004267	0	0.048076843	0.013334945	0	0	0
ENSMUSG00000004268	5.00028053	4.504985478	4.476656555	9.811345189	10.88650819	10.02705867
ENSMUSG00000004270	1.654283999	2.785989069	2.524611574	4.429648269	4.960637979	5.71070391
ENSMUSG00000004285	27.99863997	25.82804591	28.6849349	37.30547008	39.69748567	34.31862663
ENSMUSG00000004296	0.231448376	0.402493856	0.829315633	0	0	0
ENSMUSG00000004317	9.118496609	9.130428329	9.039688571	1.731388172	1.700133665	1.836104628
ENSMUSG00000004319	2.670189387	2.976423324	3.125836222	2.11227377	2.548289707	2.146891936
ENSMUSG00000004328	17.52594325	17.6561938	16.81662291	14.40875381	14.8359442	13.76810658
ENSMUSG00000004341	10.79277699	10.72507336	10.52237954	7.356994814	9.001915743	6.419489272
ENSMUSG00000004344	0.067989689	0.118235576	0.07495928	0	0	0
ENSMUSG00000004347	1.142854933	1.161048456	1.181844159	1.154220604	1.014901895	0.917388856
ENSMUSG00000004356	2.05565065	2.071571751	1.822335555	5.106467602	5.368829416	5.27847672
ENSMUSG00000004359	20.38649845	19.2869062	21.22671752	15.16670078	18.13377877	19.39115579
ENSMUSG00000004360	0	0	0	0	0	0
ENSMUSG00000004364	33.42855436	36.71771473	35.61284162	59.44947232	59.21321623	58.07074985
ENSMUSG00000004366	0	0	0	0	0	0
ENSMUSG00000004371	1.541476959	0.983729393	0.763992283	0.174421237	0.323913103	0.167884821
ENSMUSG00000004383	0.53420593	0.559549686	0.501417961	0.15581306	0.041336621	0.107124274
ENSMUSG00000004393	12.85077592	12.12272406	13.12778767	13.16181413	14.37602564	12.03514784
ENSMUSG00000004394	10.75178263	12.72253882	11.73871616	21.34938361	23.18997708	25.82235047
ENSMUSG00000004415	0.062642652	0.034583162	0.023021374	0	0.059782885	0
ENSMUSG00000004446	4.496483708	4.452347357	4.524415443	7.933120042	9.133163333	8.040216899
ENSMUSG00000004451	0.126973847	0.160589334	0.178168933	3.274449149	3.536171825	2.586481912
ENSMUSG00000004455	10.76154258	11.54460292	11.45241627	17.65439391	14.56076429	17.14077547
ENSMUSG00000004460	7.29807119	8.169748405	8.86050655	11.82075791	12.48646974	10.43832695
ENSMUSG00000004462	3.09599679	2.647529213	3.169554111	2.792418156	2.864209402	2.469000422
ENSMUSG00000004473	0	0.018989384	0	0	0	0
ENSMUSG00000004500	0.679170868	0.852518394	1.234850549	0.110218445	0.136455855	0.070725348
ENSMUSG00000004508	6.116988655	6.449934683	5.909934004	8.904249381	9.932074785	7.776485887
ENSMUSG00000004530	6.153580422	5.567849033	6.17086526	2.723526969	2.613191747	2.682630585
ENSMUSG00000004535	14.2225705	15.77762018	15.59888285	12.1094008	12.66277827	11.59643692
ENSMUSG00000004540	12.01829448	12.46801386	14.75905387	0	0	0.080424824
ENSMUSG00000004542	0	0.017644426	0	2.627910352	2.973886116	2.951001337
ENSMUSG00000004552	0.017951852	0.035678477	0.039584175	0	0	0
ENSMUSG00000004558	0	0	0	8.866938476	5.665100508	7.829955036
ENSMUSG00000004561	5.088694256	3.504129763	4.48826713	6.850756535	8.125894595	7.466138246
ENSMUSG00000004562	0.049408289	0.054553721	0.066578245	0.490889944	0.801595873	0.456201007
ENSMUSG00000004565	0.627870545	0.539380365	0.44639341	0.868473157	0.856809942	0.870757528
ENSMUSG00000004567	4.865937888	4.30770981	4.501069115	4.017991158	4.916962311	4.11332256
ENSMUSG00000004568	3.552050227	3.556712834	3.393016849	2.466372385	2.658865493	2.81654535
ENSMUSG00000004591	11.91665155	12.89587721	12.71676587	21.48890767	21.82583687	21.52958232
ENSMUSG00000004609	0	0	0	0	0	0
ENSMUSG00000004610	0.88001087	0.655867888	1.42837999	5.351465316	10.42797049	8.560683571
ENSMUSG00000004612	0	0	0	0	0	0
ENSMUSG00000004613	0	0	0	0	0	0
ENSMUSG00000004626	0.588366649	0.564280128	0.63359426	1.561026034	1.743281782	2.964444698
ENSMUSG00000004630	0	0	0	0	0	0
ENSMUSG00000004631	0.064350588	0.010657819	0.029561307	1.512938223	1.166844147	1.503986647
ENSMUSG00000004633	2.707310338	2.422754012	2.930860124	3.743634335	3.055606276	3.487105233
ENSMUSG00000004637	5.700246691	5.119719479	5.344048444	1.759334704	2.09005622	1.925831819
ENSMUSG00000004642	76.57113231	78.12441523	77.14571972	23.89723088	23.91903147	24.21083695
ENSMUSG00000004651	0.016012203	0.023867637	0.070614426	0	0	0
ENSMUSG00000004654	0	0	0	0	0	0.048434795
ENSMUSG00000004655	0.129974959	0.258319239	0.119415526	0	0	0
ENSMUSG00000004661	5.24409687	6.09745896	5.620409403	7.248825011	7.302766286	8.470016555
ENSMUSG00000004665	4.869512721	5.804460436	5.15189646	27.78239599	27.18783061	28.90389706
ENSMUSG00000004667	27.9741283	26.48549016	26.40053205	48.4672195	46.16301567	47.25184314
ENSMUSG00000004668	1.133130478	1.263551735	1.301738138	2.738211043	3.017190567	2.652711169
ENSMUSG00000004677	17.6719336	16.66209835	16.90402129	11.26581438	12.11300502	9.13086821
ENSMUSG00000004698	1.350410134	1.332298578	1.304874175	5.109085257	4.205138629	4.9061062
ENSMUSG00000004707	0	0	0	0.106118999	0	0
ENSMUSG00000004709	0.186734601	0.301540209	0.109371985	0.323874052	0.400972003	0.103912303
ENSMUSG00000004730	0	0	0	0.567769345	0.326358671	0.312281288
ENSMUSG00000004748	0	0	0	2.019191762	1.968638724	2.235051204
ENSMUSG00000004768	3.413755302	3.068122978	3.135152656	0.614190122	1.042269089	0.69309987
ENSMUSG00000004771	156.286048	156.5625432	165.9845357	132.7444132	127.9684101	130.7615707
ENSMUSG00000004788	9.811615443	10.06506885	9.402816515	11.17036164	10.7178292	10.93094954
ENSMUSG00000004789	98.1945197	98.88653655	101.5033308	58.97543212	53.61265219	58.56595549
ENSMUSG00000004791	0.791379349	0.500445901	0.634547836	0	0	0
ENSMUSG00000004798	3.508510237	3.235775856	4.497989469	2.774251918	3.530067531	2.938728715
ENSMUSG00000004814	0	0	0	0	0	0
ENSMUSG00000004815	0	0	0.004363675	0.805457813	0.645911293	0.916232171
ENSMUSG00000004821	1.044171919	0.963505935	1.151209491	0	0	0
ENSMUSG00000004837	2.015403217	1.829293048	1.819591578	0	0	0
ENSMUSG00000004842	0	0	0	2.029311074	1.444622469	2.01837164
ENSMUSG00000004843	22.6638708	23.8446952	25.56743582	42.72134084	44.94267864	46.95532018
ENSMUSG00000004846	0.831132196	1.094967658	0.895505458	5.707847163	6.25537916	4.129803137
ENSMUSG00000004849	19.39200173	20.20943078	21.10869351	19.59842407	15.9370257	18.51819989
ENSMUSG00000004864	1.373755945	1.122031484	1.369345417	0.116050109	0	0
ENSMUSG00000004865	34.18748423	34.26319176	33.48089999	38.05105863	39.77362127	38.13947398
ENSMUSG00000004872	0.551873634	0.438729363	0.598305175	1.488937711	1.514203444	1.828959547
ENSMUSG00000004880	6.317064654	6.497177398	6.048746278	15.29492168	15.53653517	14.13642383
ENSMUSG00000004885	14.11922634	13.51733906	11.10542711	12.7419859	12.44762281	15.0750918
ENSMUSG00000004891	1.490093218	1.890595071	1.290804408	8.231888562	6.678637848	6.054424864
ENSMUSG00000004892	0	0	0	0	0	0
ENSMUSG00000004894	0.288017054	0.047701718	0	0	0	0
ENSMUSG00000004895	2.114709303	1.616495097	1.673888217	4.51417783	4.928988306	3.540378144
ENSMUSG00000004896	1.292125705	1.217144087	1.206936599	2.600752102	2.106609876	2.529919956
ENSMUSG00000004897	35.52501473	32.0051963	34.86455776	40.49256096	43.86530901	42.44347997
ENSMUSG00000004902	0.014889422	0.207144274	0.065662917	1.05592846	2.046195173	2.076904792
ENSMUSG00000004929	6.136187013	6.779563077	5.859870214	13.18002577	11.98049498	12.86972053
ENSMUSG00000004931	2.350874241	1.221767616	1.370409399	2.207927707	1.702004935	2.566262186
ENSMUSG00000004933	0	0	0	0.038194986	0	0
ENSMUSG00000004934	13.2643105	11.05830349	12.2346158	10.10988427	8.391767042	11.62930315
ENSMUSG00000004936	170.9318823	166.9662261	168.9897281	147.6288797	147.1928099	154.1993615
ENSMUSG00000004937	60.72238876	61.1169239	63.13922173	51.01843321	53.57850085	52.709098
ENSMUSG00000004939	0.154639591	0.276605153	0.272786597	0	0	0
ENSMUSG00000004945	13.42914791	12.66765606	13.012678	25.83779543	25.1000034	24.68564885
ENSMUSG00000004947	164.668822	151.834411	151.2134622	181.256803	190.2104383	183.9151716
ENSMUSG00000004948	17.20555391	14.89630371	14.25067698	41.51278169	43.34902366	39.06348588
ENSMUSG00000004951	29.3092272	22.81761486	24.22006312	61.09886259	59.89313496	64.7064902
ENSMUSG00000004952	28.05833633	26.39773568	25.78370896	16.51530259	13.08215132	14.28306191
ENSMUSG00000004961	6.372190752	6.605465351	6.748602867	3.981201372	5.681952992	4.896452512
ENSMUSG00000004980	44.18445827	42.56309871	44.79724364	57.60534208	52.83291319	51.8424962
ENSMUSG00000004988	0	0	0	0	0	0
ENSMUSG00000004994	6.389932923	6.633230228	6.194908685	0	0	0.062691956
ENSMUSG00000004996	0.869345701	0.829336562	0.776354155	1.340267065	0.846251433	0.670821171
ENSMUSG00000005034	0.901746964	0.883196876	0.994184622	0.200031651	0.260031472	0.577606464
ENSMUSG00000005043	0.36743544	0.480434868	0.35535182	5.267213129	5.758226855	4.47675107
ENSMUSG00000005045	0.861063194	0.631419325	0.805294044	0.137327375	0.221023456	0.114556908
ENSMUSG00000005054	52.91720342	58.9577906	50.0670425	67.08199999	59.56810625	73.02681419
ENSMUSG00000005057	0.031580116	0.052303354	0.034817379	0	0	0.031241607
ENSMUSG00000005069	6.205977407	7.522363146	7.414980333	1.780043258	2.004063428	1.370669075
ENSMUSG00000005078	1.395202969	1.071348339	1.491611704	0.130362381	0.423661974	0.439169729
ENSMUSG00000005087	0	0	0	1.47604229	1.466739334	1.931691276
ENSMUSG00000005089	0.004333158	0	0.007166023	0	0	0.012860133
ENSMUSG00000005102	14.33558988	14.24945378	13.05805332	14.61250926	14.9447433	15.71826985
ENSMUSG00000005103	48.94903476	47.91436303	46.06687869	55.35742756	55.77717017	55.55087817
ENSMUSG00000005107	0.375053488	0.378263457	0.382641833	3.227667903	2.436071235	2.27603992
ENSMUSG00000005124	0.11344347	0.092235136	0.102332051	0.03179916	0	0
ENSMUSG00000005125	0.332312108	0.364536848	0.356860973	3.273553009	3.818052616	3.253344536
ENSMUSG00000005131	34.29623607	35.40685092	30.0263727	2.836988911	5.136785234	4.232543277
ENSMUSG00000005142	1.290448699	1.409179836	1.379737341	2.011342425	2.436007335	1.767622593
ENSMUSG00000005148	10.5812657	10.8763382	9.770230001	4.791972641	4.591529399	7.458339273
ENSMUSG00000005150	3.473409356	2.709120731	3.617955663	7.503146054	6.88022235	5.184233235
ENSMUSG00000005161	359.81317	351.2891488	361.7785286	278.2170844	294.8734965	289.4977234
ENSMUSG00000005198	7.55329173	7.497907521	7.097971327	13.28360745	11.33143552	12.20028759
ENSMUSG00000005202	1.398122626	0.938751441	0.791552077	0	0	0.112146169
ENSMUSG00000005204	24.97531583	23.51854606	22.52592405	31.47501331	28.46310584	30.8535045
ENSMUSG00000005220	0.063230411	0.073306057	0.139424261	0.211211198	0.346976915	0.594250087
ENSMUSG00000005225	15.15905091	16.67045664	16.24277709	28.33034137	27.01516196	27.84731053
ENSMUSG00000005232	0.028828455	0.171885674	0.095350938	2.400015011	3.260216555	3.336774607
ENSMUSG00000005233	29.35513465	29.43706616	31.97070895	31.81316427	30.89402499	33.82610573
ENSMUSG00000005237	0.256630642	0.360807185	0.234733523	0.39857723	0.484387288	0.513401384
ENSMUSG00000005251	4.174838648	4.198719588	4.618671118	19.44216562	21.18521158	19.95259923
ENSMUSG00000005262	2.25083346	2.823606722	2.908423518	6.090382497	4.659388385	5.122074518
ENSMUSG00000005267	0.033553874	0.007409642	0.01644154	0	0	0.022129472
ENSMUSG00000005268	5.017746746	4.938342991	4.644521258	11.61663176	11.92831804	11.31893277
ENSMUSG00000005299	7.489363664	7.644557472	7.366368837	2.236532123	2.338400855	2.423995857
ENSMUSG00000005312	54.66102603	60.93818135	55.14936842	66.1217375	71.34190479	71.75395436
ENSMUSG00000005320	0.104431932	0.175622319	0.194847569	0	0	0
ENSMUSG00000005338	0	0	0	0.072627386	0.17983255	0.093207577
ENSMUSG00000005339	0	0	0	0	0	0
ENSMUSG00000005354	61.81644161	60.81719951	60.4373356	37.50790253	40.34488565	40.05569056
ENSMUSG00000005355	0	0	0	0	0	0
ENSMUSG00000005357	0	0	0	0	0	0
ENSMUSG00000005360	0.053327745	0.10929851	0.04409576	0.390522141	0.24810446	0.13848482
ENSMUSG00000005362	8.594789632	8.913448968	8.801880332	9.512252755	9.824235226	10.23222158
ENSMUSG00000005364	0.095508872	0.150273755	0.114074395	0.687146489	1.139358676	0.6141532
ENSMUSG00000005370	11.58481007	12.14357742	10.97302361	6.104661282	5.89820328	5.975144707
ENSMUSG00000005371	24.12795568	28.67776011	26.3136376	35.44076221	35.3850052	38.20858397
ENSMUSG00000005373	5.405069771	4.988238346	4.735591084	4.2773832	4.442429015	5.611439498
ENSMUSG00000005374	5.100291302	4.863117288	5.599157608	4.367148045	5.683303836	5.235548527
ENSMUSG00000005378	1.537809898	1.686824887	1.556478751	2.357880469	3.801339326	2.893013451
ENSMUSG00000005397	0.884765587	0.954042252	1.074046467	0.246688057	0.242533016	0.195541666
ENSMUSG00000005410	15.89814299	13.63356783	14.44764548	20.25416915	19.09241512	19.10030811
ENSMUSG00000005413	13.79891793	15.30864243	14.05210734	2.192332083	1.055528028	1.250473893
ENSMUSG00000005417	9.863887124	9.961134018	9.613337817	18.17612729	16.46765269	16.45579883
ENSMUSG00000005442	4.146155739	4.087185525	3.940353898	10.15919831	12.47998418	11.32072759
ENSMUSG00000005447	1.377444636	1.395643149	0.95287582	3.164582363	1.778524292	1.522995003
ENSMUSG00000005465	0.219813874	0.436869941	0.592403511	0	0	0
ENSMUSG00000005469	7.296403092	7.887051538	7.678701492	7.828344784	6.810507325	6.482796795
ENSMUSG00000005470	85.08114214	87.8127371	87.72457596	143.5338319	142.0221798	142.0196441
ENSMUSG00000005474	0	0.047007803	0	0	0	0
ENSMUSG00000005481	68.92912039	70.40002084	65.29071789	72.92719393	75.06395542	72.12725984
ENSMUSG00000005483	104.7492921	99.78157073	100.0444543	82.30624466	85.45995624	88.58813895
ENSMUSG00000005493	3.466438756	3.272458933	3.826331503	5.000640414	4.773243612	5.082685569
ENSMUSG00000005501	0.225309272	0.197695312	0.142701101	0.69471695	0.768594413	0.526409638
ENSMUSG00000005503	0.365931991	0.570024754	0.556097807	0	0	0
ENSMUSG00000005505	2.819081226	2.864450941	2.688325382	2.235970235	1.271660758	1.237502068
ENSMUSG00000005506	22.47726556	21.25158984	21.95114972	18.0017544	18.22960391	17.5770995
ENSMUSG00000005510	4.402613302	4.050440929	4.508243138	13.09160316	10.32328012	9.072717734
ENSMUSG00000005514	1.471864321	1.80016153	1.685157689	0.392740581	0.486232153	0.168010077
ENSMUSG00000005533	0.401615347	0.356997261	0.418496977	1.577966315	2.144431673	1.554036931
ENSMUSG00000005534	0.211136029	0.191298777	0.346887074	0.56804274	0.675608364	0.688051745
ENSMUSG00000005540	0	0	0	0.056748953	0	0
ENSMUSG00000005547	0	0	0	0	0	0
ENSMUSG00000005553	0.764111184	0.601439902	0.600551189	2.052800219	1.472896007	2.155496476
ENSMUSG00000005566	9.963579857	10.52669538	9.385485942	40.42763782	38.79245015	42.99478589
ENSMUSG00000005575	0.724319511	0.479850546	0.612236359	6.923420478	5.944774286	7.022243849
ENSMUSG00000005580	0.525602028	0.359084619	0.199196678	3.258156483	3.464224767	2.973567425
ENSMUSG00000005583	0	0	0	0.033496869	0.020735385	0.010747192
ENSMUSG00000005609	9.681366248	9.981143274	9.740527408	3.706756518	3.747350684	3.071725616
ENSMUSG00000005610	68.12258843	72.39295043	71.24544059	67.28047853	69.1155079	66.44541357
ENSMUSG00000005611	0	0	0	0.025702031	0	0
ENSMUSG00000005615	35.18242958	36.10728924	33.8960233	31.24308651	30.8093403	28.07526976
ENSMUSG00000005621	54.20096809	52.02605069	49.21420576	55.11183958	54.51459265	52.19204318
ENSMUSG00000005625	52.17522185	48.89755669	46.35186357	67.175159	69.36637159	70.55216119
ENSMUSG00000005628	0.165717442	0.164677888	0.146164047	0	0	0
ENSMUSG00000005640	0.71706871	0.762054565	0.48312922	0.583459489	0.228111012	0.857170419
ENSMUSG00000005649	0.02252865	0.06716198	0.173866358	0	0	0
ENSMUSG00000005656	29.01449392	27.13127998	28.32778449	38.77036698	41.40812365	39.41984365
ENSMUSG00000005667	181.4279402	174.273145	177.1661721	120.2409585	120.8996134	112.1507678
ENSMUSG00000005672	17.77916248	17.51532573	16.93321805	18.69673909	17.20519823	15.95860998
ENSMUSG00000005674	0	0.038544567	0.048873159	0	0.031728976	0
ENSMUSG00000005677	0	0	0	0	0	0
ENSMUSG00000005681	0	0	0	0	0	0
ENSMUSG00000005682	98.34104989	97.883001	93.26543097	64.27246193	59.02031561	59.7005215
ENSMUSG00000005683	387.2035379	387.9840454	384.4323248	282.9324627	282.9064254	280.6905981
ENSMUSG00000005686	26.59061568	27.29148909	25.94149434	16.8580537	15.40624336	15.89484365
ENSMUSG00000005687	31.4027569	32.11392126	31.05603946	22.42310152	25.88667032	25.39152753
ENSMUSG00000005696	0	0	0	0	0	0
ENSMUSG00000005698	25.09310555	26.80907227	24.59289042	40.85221711	41.80485152	41.63225759
ENSMUSG00000005699	5.49176014	5.714357269	4.519101035	1.472456762	1.253294543	1.535383001
ENSMUSG00000005705	1.853843234	1.842213983	1.641297441	0	0	0
ENSMUSG00000005716	0	0	0	0	0	0
ENSMUSG00000005718	6.382890009	6.49004676	5.938562923	2.864949296	3.045748925	2.837515674
ENSMUSG00000005732	23.79110619	25.71243578	24.6482175	30.12231726	28.21417277	26.4084033
ENSMUSG00000005763	0.026697021	0.074282737	0.076527672	0.230488713	0.244591166	0.158465125
ENSMUSG00000005774	6.584152637	7.334987412	6.574271121	5.985120207	5.305469169	5.822277362
ENSMUSG00000005779	6.096176443	5.623154814	5.113175729	11.24216839	13.11109258	10.73430248
ENSMUSG00000005800	0.115995454	0.069160685	0.025577219	0	0	0
ENSMUSG00000005802	0.529419162	0.629254578	0.732473314	0.944235506	1.159103126	1.047488585
ENSMUSG00000005803	0.494664941	0.228472425	0.530010197	0.429646827	0.239365755	0.124063759
ENSMUSG00000005804	0.394075142	0.333587817	0.410334288	1.462606395	1.46255198	2.685640438
ENSMUSG00000005813	2.837238854	3.086035395	3.35215758	14.56382443	12.10324445	15.88792395
ENSMUSG00000005823	2.390381156	1.781539632	2.815105596	12.43769116	13.92084201	13.50330873
ENSMUSG00000005824	0.061223636	0	0	0	0	0
ENSMUSG00000005836	1.612434861	1.504941415	1.404500809	5.164048162	5.330621906	5.261354711
ENSMUSG00000005846	333.2911908	344.0983347	335.0303853	281.2302208	288.0107493	279.1058386
ENSMUSG00000005864	0.220642467	0.420245201	0.709509565	0	0	0
ENSMUSG00000005871	10.04088324	10.15738713	9.923125462	17.03662447	15.45714025	16.73053825
ENSMUSG00000005873	9.468174999	9.164523641	9.528207721	18.73515519	18.91634611	22.35165371
ENSMUSG00000005881	7.646676251	8.051964554	7.76496501	9.431082091	9.06437449	8.520253617
ENSMUSG00000005882	5.743463838	5.113300198	5.309725213	4.528949571	6.30794507	5.169596967
ENSMUSG00000005883	0.029026967	0.072112199	0.016001254	0	0	0
ENSMUSG00000005886	16.66074025	16.86714165	15.57291979	18.89066071	20.00928566	20.460976
ENSMUSG00000005891	0.131577733	0.130752339	0.072532852	0	0	0
ENSMUSG00000005892	12.08870423	8.846212967	9.066606543	6.973068662	9.829849903	10.06763059
ENSMUSG00000005893	2.032814306	2.347588874	2.293708794	4.869861951	4.685483818	4.834374665
ENSMUSG00000005897	2.556940634	2.454976636	2.138121123	2.970802172	3.112153153	3.262730536
ENSMUSG00000005899	3.155853455	3.848796773	3.201712729	1.572644088	1.515017715	2.024586368
ENSMUSG00000005907	5.335752786	5.359618063	5.482863088	2.016286591	2.713898236	2.650151713
ENSMUSG00000005917	9.598264381	9.339887753	9.355594176	6.763696553	6.385514894	7.288963196
ENSMUSG00000005936	27.10864876	24.91109755	24.05617724	17.15008063	18.02666289	16.70022661
ENSMUSG00000005947	3.260900352	2.487426969	2.773419723	0.938432705	1.298162543	1.419416505
ENSMUSG00000005949	0.495065586	0.717094259	0.740087494	2.845982609	1.825796238	1.942433817
ENSMUSG00000005950	0.570261741	0.613908166	0.523932503	0	0	0.211555904
ENSMUSG00000005951	0.533804472	0.511511037	0.357318457	0.058783171	0.054582342	0
ENSMUSG00000005952	0	0	0	0.047668504	0	0
ENSMUSG00000005958	1.253247048	1.168953774	1.406657551	1.86934969	2.098456279	2.443819978
ENSMUSG00000005968	4.326931854	4.254432374	3.824438333	13.31348291	13.694967	15.17157409
ENSMUSG00000005973	0.01780581	0.017694114	0.058893226	1.921580646	1.835237316	1.955259329
ENSMUSG00000005980	0.498377872	0.247625761	0.386661508	0	0	0
ENSMUSG00000005981	3.461330485	3.945120262	2.99927432	3.512083115	3.577710229	3.21636781
ENSMUSG00000005982	3.52035104	3.253685428	3.971672745	2.713656117	2.946802635	3.010397077
ENSMUSG00000005983	0.088173799	0.297910312	0.136097434	0	0.100978178	0
ENSMUSG00000005986	1.087254622	0.367807394	0.918159765	2.853134377	4.702401884	3.913354234
ENSMUSG00000005994	0	0	0	0	0	0
ENSMUSG00000006005	10.53458642	9.962048897	10.05731644	6.160429792	7.132769583	5.422698919
ENSMUSG00000006007	0	0	0	0	0	0
ENSMUSG00000006010	2.831488632	3.558536536	3.703244386	3.980122455	5.126280363	3.068893584
ENSMUSG00000006014	4.480790548	3.527792823	3.510852731	1.680882788	1.827233166	2.012499681
ENSMUSG00000006019	0.804825723	0.615213085	0.696211223	4.333244393	6.593703667	5.052799802
ENSMUSG00000006021	0	0	0	2.573457182	3.023512128	3.563871647
ENSMUSG00000006024	11.68660323	10.88886212	11.83228075	14.1588489	13.49128872	14.31969724
ENSMUSG00000006050	0.407001896	0.313900525	0.361657721	7.192530042	6.522001386	6.598475622
ENSMUSG00000006056	43.67228115	44.42746306	45.80744948	60.13099506	62.41731553	63.66014281
ENSMUSG00000006057	9.013422949	8.104941433	8.391853146	14.5211006	15.75548413	11.3465804
ENSMUSG00000006058	2.529688823	2.75675214	3.316339109	10.35633423	11.71598653	8.548705129
ENSMUSG00000006095	20.04781119	17.96121856	16.94700921	54.27088961	54.51657436	53.75970022
ENSMUSG00000006127	4.187579657	4.595706191	4.567556303	6.019451057	6.030167181	6.486778741
ENSMUSG00000006134	24.26260359	21.13137028	24.50842459	24.09672505	25.76991602	22.16627232
ENSMUSG00000006143	1.222875171	1.041603441	1.709364976	7.002550834	3.87626785	3.758919243
ENSMUSG00000006154	0	0	0	0	0	0.069952009
ENSMUSG00000006169	1.622179553	1.782973613	1.960089123	10.63517546	10.10971685	10.52840373
ENSMUSG00000006179	0.279414253	0.115692281	0.154028438	3.194891778	3.733217788	4.422707172
ENSMUSG00000006191	1.433910984	1.652460713	1.392172866	2.604803124	2.596872512	2.691928631
ENSMUSG00000006200	0.112687861	0.223961928	0.3105986	0	0	0
ENSMUSG00000006204	0	0	0	0.64141109	1.009886099	1.181063847
ENSMUSG00000006205	12.95685334	13.84787173	13.79472061	36.56848159	38.68061363	45.34686231
ENSMUSG00000006215	8.08034742	7.934849221	8.026694602	7.671340218	7.795511455	7.100700853
ENSMUSG00000006216	0	0	0	0	0	0
ENSMUSG00000006218	0.635392821	0.552481099	0.700526641	0	0.056848671	0
ENSMUSG00000006219	1.008678976	0.976975496	1.069847367	0.570850927	0.731111917	0.511564675
ENSMUSG00000006221	0	0	0	0	0	0
ENSMUSG00000006235	0	0	0	0	0	0.277023724
ENSMUSG00000006241	0.552498734	0.549032882	0.243654048	1.135713684	0.73818643	1.038495298
ENSMUSG00000006262	9.80822155	9.812524713	10.87208738	8.053798794	7.906351893	8.055322111
ENSMUSG00000006269	0	0	0	0.44057188	0.799579605	0.501163591
ENSMUSG00000006270	0	0	0	0	0	0
ENSMUSG00000006273	46.03007028	46.81796398	41.87261407	24.74078937	24.52370218	27.45889957
ENSMUSG00000006276	17.76430304	17.23877599	18.44674852	9.245436157	13.09754644	12.68976208
ENSMUSG00000006281	0.700194741	1.159670641	0.844943793	3.641256859	3.012019085	3.225657725
ENSMUSG00000006288	0.216377831	0.875440535	0.238558621	0	0	0
ENSMUSG00000006289	0.461442283	0.401229179	0.337043241	0.16006587	0.165141182	0.205423227
ENSMUSG00000006299	21.98619021	18.70839865	19.60426869	17.2270983	14.39404071	18.82820016
ENSMUSG00000006301	19.58199714	19.54850247	18.33309527	15.80859349	14.00959352	14.05544349
ENSMUSG00000006304	103.7656758	107.9130475	110.3443924	121.7399318	123.6588059	122.1622614
ENSMUSG00000006307	1.986657858	2.280637734	2.24915335	1.481126396	1.273407857	1.460821884
ENSMUSG00000006310	1.750438818	2.423245256	2.422326463	2.047247991	1.002316595	1.576422088
ENSMUSG00000006311	0.488708326	0.431682342	0.179601862	0	0	0
ENSMUSG00000006313	1.041232659	0.358165715	0.573984465	2.34615589	2.866437203	1.188544195
ENSMUSG00000006315	6.601664276	5.54315842	6.714180896	33.68917954	25.93372971	29.99657887
ENSMUSG00000006333	44.3390092	40.93288308	39.85366752	115.076797	118.3846521	106.4449012
ENSMUSG00000006335	31.65205901	29.45234551	27.42629606	35.42958602	44.49665222	40.57067405
ENSMUSG00000006342	0	0	0	0	0	0.051886983
ENSMUSG00000006344	0	0	0	0.037049781	0	0
ENSMUSG00000006345	1.97699305	1.500384054	1.269165433	2.829295523	3.128643517	3.119379712
ENSMUSG00000006356	12.71536747	10.84398794	12.25525302	12.70657463	11.5656576	12.47178665
ENSMUSG00000006360	0.773740551	0.818492441	0.619153789	5.810445699	6.002621233	6.370492627
ENSMUSG00000006362	1.632735001	1.800137968	1.497898339	0.587954812	1.433086535	0.672031513
ENSMUSG00000006369	1.263739663	1.35291104	1.594377706	13.53769151	11.71233591	13.53302325
ENSMUSG00000006373	24.42389529	25.1233544	23.481388	40.91413133	41.41203725	46.29299635
ENSMUSG00000006378	1.861939383	1.637332675	1.800278203	2.642724051	1.776937992	1.973551248
ENSMUSG00000006386	6.225753186	8.484958294	7.296694115	2.643932779	2.7661849	2.114735925
ENSMUSG00000006389	0.759919235	0.975006669	1.134766421	0	0	0
ENSMUSG00000006390	9.41497567	8.380908391	7.825352852	11.52191115	12.4915674	13.50641393
ENSMUSG00000006392	0.682660881	0.810285449	0.752640127	0	0	0
ENSMUSG00000006395	0.051523196	0.281599934	0	5.639751587	5.531743683	5.887140796
ENSMUSG00000006398	109.7629832	99.43241194	97.31895493	109.0098182	114.3027435	104.8794812
ENSMUSG00000006403	2.869030586	2.950966131	3.10443624	1.422711601	1.117803241	1.474733776
ENSMUSG00000006411	0.197489537	0.249087395	0.133990213	0.046841368	0	0
ENSMUSG00000006412	29.55540206	32.81498956	30.36634484	34.96673049	37.13621079	35.400209
ENSMUSG00000006418	294.4142444	291.4720846	286.5498837	191.9374738	184.0953749	185.9272869
ENSMUSG00000006423	3.03930119	3.983816313	3.494527114	9.312270889	8.163971459	8.417307131
ENSMUSG00000006435	1.161111599	0.769218592	0.867648142	0.119338765	0.110810445	0.038288853
ENSMUSG00000006442	20.019009	16.69279711	16.81331023	19.31352501	20.58256079	21.86408439
ENSMUSG00000006445	0.206980163	0.411363533	0.295314544	1.163778496	1.708062953	1.011762868
ENSMUSG00000006456	30.15653958	29.05619619	27.7841172	9.872866526	8.479771647	9.135725197
ENSMUSG00000006457	9.95977287	9.926605565	8.151549723	11.55031412	11.28787915	11.73024124
ENSMUSG00000006462	0	0	0	0	0	0
ENSMUSG00000006463	2.449202634	2.715039148	2.291463543	7.040373253	9.666184594	12.71324505
ENSMUSG00000006464	0.071376382	0.10132662	0.12366065	0	0	0
ENSMUSG00000006469	0	0.119911762	0.07982305	0	0	0
ENSMUSG00000006471	0.711951667	0.571803397	0.64515082	0.405966549	0.265264569	0.289446667
ENSMUSG00000006476	0.011623237	0.034650972	0	0.465907054	0.599001068	0.724414774
ENSMUSG00000006488	0	0	0	2.46870231	2.644939783	2.467579823
ENSMUSG00000006490	0	0	0	2.273880313	0.967716629	1.094333456
ENSMUSG00000006494	3.306611524	3.405817743	3.064860338	4.669215475	4.482151201	4.060011355
ENSMUSG00000006498	60.72520576	57.69571111	58.6309901	41.01651534	39.6149483	37.39499801
ENSMUSG00000006517	3.393114029	5.138024924	3.420288506	11.15978966	10.82487791	11.31701951
ENSMUSG00000006519	1.126135282	0.596837856	0.538015781	13.65778112	15.90592811	12.25470601
ENSMUSG00000006522	0	0	0	0	0	0
ENSMUSG00000006526	0.042070505	0.167226378	0.030922088	0.216199808	0.160599596	0.083239098
ENSMUSG00000006527	103.635515	108.3658502	105.3049838	82.86373148	79.48158991	81.29487338
ENSMUSG00000006529	0	0	0	0	0	0
ENSMUSG00000006538	0	0.018553277	0.02058429	0.748386133	0.694904127	0.110821608
ENSMUSG00000006542	0.077277797	0	0.051119704	0	0	0
ENSMUSG00000006546	0.095402128	0.047401833	0.262954389	0	0	0
ENSMUSG00000006567	0.332433519	0.365121637	0.376156153	0.944100191	0.676258854	1.402025369
ENSMUSG00000006570	0	0	0	0	0	0
ENSMUSG00000006574	0.628296454	0.763100701	1.064709903	0	0	0.034531206
ENSMUSG00000006575	0.590164832	0.461478845	0.533329797	2.177685614	2.132859296	2.670344798
ENSMUSG00000006576	0.19191926	0.217020905	0.153222382	1.152916464	1.667367086	1.257017831
ENSMUSG00000006585	39.98334143	35.98660979	37.14583316	42.04332677	36.73143509	40.54491292
ENSMUSG00000006586	16.76690308	17.07027319	16.83417877	16.77735501	15.68074766	16.01069383
ENSMUSG00000006587	10.58283682	10.32071251	9.199895359	12.36777192	16.40561768	16.20896781
ENSMUSG00000006589	19.38530488	18.0882877	19.48880687	50.04681033	62.17990768	63.18827963
ENSMUSG00000006599	43.94873766	47.0179322	43.77566682	33.87045314	36.82812735	34.6953337
ENSMUSG00000006611	0.103554844	0.316631505	0.052693939	0	0.045612623	0
ENSMUSG00000006638	0.032370517	0.032167456	0.160599618	0	0	0
ENSMUSG00000006641	19.09983	19.54679494	19.85511865	52.01161739	48.0905854	48.30628076
ENSMUSG00000006642	0	0	0	0	0	0.041033073
ENSMUSG00000006649	0.214906985	0.0939659	0.0473874	0	0	0
ENSMUSG00000006651	0.103742304	0.112463481	0.187162166	0	0	0
ENSMUSG00000006673	16.78185248	16.84441618	17.44432046	18.58167722	18.56040896	17.06412024
ENSMUSG00000006675	0.643682329	0.348896988	0.612893279	4.330309861	4.690994486	2.995773002
ENSMUSG00000006676	24.02495434	23.16014352	23.31864824	21.90857441	18.63226479	20.29676989
ENSMUSG00000006678	6.350663562	5.87769821	6.126013766	6.251773283	6.812558163	5.53838938
ENSMUSG00000006699	147.9764288	158.583224	155.9955814	130.5655278	140.9554935	133.8154099
ENSMUSG00000006705	1.222038697	1.001037027	1.178895645	4.608192878	5.011723391	3.724840943
ENSMUSG00000006711	0	0.010718421	0.047567034	0	0	0
ENSMUSG00000006715	118.0488028	117.4433801	120.963632	134.9844165	126.22772	137.5346834
ENSMUSG00000006717	10.22122657	8.392359764	10.70337424	28.4739645	30.28070866	27.87540012
ENSMUSG00000006720	2.008685974	2.036329044	2.544998779	15.80858166	16.25572612	16.92286644
ENSMUSG00000006724	0.04421707	0	0	0	0	0
ENSMUSG00000006728	3.993499619	3.341851114	4.287006352	7.452924424	5.365751645	8.187291626
ENSMUSG00000006731	0.644060771	0.41144178	0.684723026	0	0	0
ENSMUSG00000006732	0.841767077	0.573868734	0.625898384	6.881088791	6.473415055	8.249976772
ENSMUSG00000006736	15.76589394	18.53927589	18.78916652	19.85008018	21.8169149	23.7852703
ENSMUSG00000006740	7.233661582	7.035342241	6.112891264	12.94356529	12.94393113	15.16489174
ENSMUSG00000006763	0.27467666	0.251957169	0.23294895	0	0	0
ENSMUSG00000006764	8.588486307	8.043551025	7.736375698	0	0	0
ENSMUSG00000006777	0.399987901	0.614285352	0.320720344	0	0	0
ENSMUSG00000006782	0.703718503	0.777004491	0.681029468	6.847052078	8.059107533	8.44692709
ENSMUSG00000006784	0.560093681	0.47838297	0.60219849	0.41390639	0.304811346	0.631937367
ENSMUSG00000006800	18.81425324	18.40463346	18.32190073	20.4481169	20.75109373	20.98814199
ENSMUSG00000006818	35.07601205	34.19050584	33.55260874	32.37251768	36.40748544	37.36473381
ENSMUSG00000006850	3.147600793	2.536519827	2.589746173	10.57441947	7.801189479	7.807891541
ENSMUSG00000006906	2.860105664	2.825892148	2.912584305	0.538554427	0.62508456	0.421177382
ENSMUSG00000006920	12.26109051	13.6815452	13.12162195	7.393702159	7.292354943	7.40038097
ENSMUSG00000006930	0	0.030032069	0.083299147	0.838666956	0.908522067	1.166010458
ENSMUSG00000006931	0.182897882	0.285608014	0.31687332	5.800587245	8.527927057	6.358656873
ENSMUSG00000006932	20.59669554	20.9277466	22.04360724	1.359281562	1.933155831	2.451072294
ENSMUSG00000006941	180.4652461	177.6372838	170.5362446	75.77451975	73.02456646	66.48861393
ENSMUSG00000006948	0	0	0	0	0	0
ENSMUSG00000006958	0	0	0	0	0	0
ENSMUSG00000006998	43.47677938	42.89594721	40.98047779	14.81785725	12.38706915	10.28911937
ENSMUSG00000007021	9.864676811	9.174760971	9.921608116	3.81267474	3.618880429	3.180489172
ENSMUSG00000007029	0.669737231	0.645368181	0.469885614	0.782220775	0.581056671	0.481860571
ENSMUSG00000007030	0.237498876	0.26223226	0.123648921	0.122050381	0.302208747	0.274111966
ENSMUSG00000007033	0.690623417	0.366021921	0.596444804	0.283928421	0.428411767	0.409932355
ENSMUSG00000007034	1.371482236	1.326535423	1.209657788	1.014916374	1.413580928	1.573866251
ENSMUSG00000007035	0.133875462	0.378639941	0.170306507	0.031753124	0	0
ENSMUSG00000007036	10.65687697	9.659227562	9.226032401	5.558295635	3.592518209	5.349999153
ENSMUSG00000007038	2.797348598	2.272316642	2.479047763	1.128107779	1.04748968	1.447776095
ENSMUSG00000007039	8.002040668	6.17687841	6.321354189	8.481492681	9.511821109	6.573328354
ENSMUSG00000007041	2.562255106	1.901777878	2.423843108	19.89740072	20.46792311	22.01512202
ENSMUSG00000007050	19.41747334	17.65405477	17.98426991	7.570944139	5.427496991	8.198126874
ENSMUSG00000007080	0.759784773	0.696745357	0.711176168	0	0	0
ENSMUSG00000007097	0.064685842	0.064280065	0.071316757	0.797807396	0.277797597	0.431949182
ENSMUSG00000007107	0	0	0	0.191401979	0.444309492	0.276343818
ENSMUSG00000007122	0	0	0	0	0	0
ENSMUSG00000007207	0.9392064	1.15603754	0.917815369	0	0	0
ENSMUSG00000007209	0	0	0	0.373071079	0.461880342	0
ENSMUSG00000007216	12.40323206	10.67981504	10.20057326	42.04776535	40.77046292	43.79495504
ENSMUSG00000007279	0.315162413	0.183826203	0.105751606	1.605532155	1.412332883	1.26069252
ENSMUSG00000007338	16.16010669	15.86169386	18.41784767	23.58930743	23.84316448	22.80337994
ENSMUSG00000007379	1.634696968	1.884188304	1.546108927	1.176949133	1.128476787	1.169783637
ENSMUSG00000007411	0.772650236	1.151705044	1.101854952	8.364239643	8.608076747	9.571218708
ENSMUSG00000007415	1.119578768	1.58064301	1.70098936	3.157409384	4.339021175	4.53836818
ENSMUSG00000007440	0	0	0	0	0	0
ENSMUSG00000007457	0.781011934	1.09361322	0.469676237	0	0	0
ENSMUSG00000007458	30.30965655	32.13336728	30.47523452	41.74197171	39.69667704	40.98773038
ENSMUSG00000007476	18.61906625	18.16097033	20.08350161	25.47703957	26.96561542	25.67881737
ENSMUSG00000007480	0.587683679	0.437997833	0.323963428	0	0	0
ENSMUSG00000007564	28.52113056	25.91264392	26.06304179	28.12683271	26.50300194	27.42307772
ENSMUSG00000007570	4.764628963	3.428911296	3.686004251	12.87204616	11.51707992	10.13458902
ENSMUSG00000007589	105.4720401	108.3610955	99.04463353	99.9640661	100.3285384	97.96911004
ENSMUSG00000007591	0.40455476	0.16750707	0.260181529	0	0	0
ENSMUSG00000007594	0.206878021	0.142324799	0.140359994	0	0	0
ENSMUSG00000007603	3.62003024	3.032554395	1.961505013	0.914291433	0.282984439	0.293342823
ENSMUSG00000007610	4.935114505	3.236317318	3.433112442	8.500320904	9.6922703	8.245361272
ENSMUSG00000007613	4.346002053	4.96784849	4.714690907	7.116461203	7.904540576	8.55575376
ENSMUSG00000007617	1.300492163	1.273487572	1.481598504	3.959803857	3.987104427	4.808488565
ENSMUSG00000007646	11.5528191	10.45485596	12.12170551	2.841745268	1.969707893	2.234430554
ENSMUSG00000007653	0	0	0	0.800088862	1.114368025	1.301212952
ENSMUSG00000007655	0.313948903	0.229879621	0.327914202	3.056929689	2.5073169	3.92316214
ENSMUSG00000007656	47.42472134	47.92009276	49.6978438	27.46882893	23.96100945	24.59957998
ENSMUSG00000007659	168.7801106	160.4151727	162.7282688	73.5579539	80.3983257	79.16128079
ENSMUSG00000007670	12.5795238	11.88408505	11.02290301	17.34888044	17.06867806	16.1061292
ENSMUSG00000007682	0.102791567	0.204293501	0.269830196	1.479084886	1.751766414	1.583454514
ENSMUSG00000007721	26.11117506	23.49541318	24.10463342	35.24764088	31.74508407	34.85369974
ENSMUSG00000007739	9.590673091	11.65064503	10.15563527	16.5192813	15.9592934	14.99565926
ENSMUSG00000007777	9.009383158	11.36107471	11.12739715	4.571304477	6.040427608	4.738456556
ENSMUSG00000007783	0.570499946	0.637786318	0.774995219	1.507778854	1.516697299	2.146677629
ENSMUSG00000007805	0	0	0	0	0	0
ENSMUSG00000007812	111.4054775	121.050962	114.9577686	54.16368283	56.9288561	55.27159385
ENSMUSG00000007815	12.02845922	12.54537204	12.57497435	18.86032613	17.40380259	17.91689931
ENSMUSG00000007817	3.315014461	3.059401667	3.128779273	3.811166003	2.836250687	3.317692566
ENSMUSG00000007827	7.171285783	7.391392073	6.9548735	6.144879649	7.008634589	7.56789498
ENSMUSG00000007833	0	0	0	1.74781124	1.362082828	1.141569005
ENSMUSG00000007836	1.083747516	1.076949114	1.218270238	7.076369876	6.205633175	6.621984191
ENSMUSG00000007837	2.293051699	2.180071092	1.920392276	6.458519022	8.616703475	6.085613367
ENSMUSG00000007850	11.89385454	12.97600026	12.92514446	16.56461348	17.17970336	18.63248508
ENSMUSG00000007867	349.484678	354.2608103	343.0916225	212.1461871	194.1474534	207.573876
ENSMUSG00000007872	2.605474207	2.399681406	1.646467399	12.83432558	12.55393864	12.07045933
ENSMUSG00000007877	0	0	0	0	0	0
ENSMUSG00000007880	38.15808721	35.71110607	36.73919171	48.27809911	45.58045286	45.81397709
ENSMUSG00000007888	0.796149331	1.049140388	0.954089375	0.32019665	0.495523998	1.232789271
ENSMUSG00000007891	5.02266235	4.42589161	4.963764617	8.956244874	6.618312103	8.548772218
ENSMUSG00000007892	128.0703226	110.7587879	110.4620392	358.5568554	369.6332735	391.0108709
ENSMUSG00000007907	0	0.075150016	0	0	0	0
ENSMUSG00000007908	19.4721583	21.87189213	21.04797152	15.02215305	14.90544189	11.73163356
ENSMUSG00000007944	0.138663181	0.606290697	0.183452975	0	0	0
ENSMUSG00000007946	0.083892928	0.111155551	0.184985505	0	0	0
ENSMUSG00000007950	1.003404501	0.968621235	1.232693085	14.36448951	11.4501242	11.86924542
ENSMUSG00000007987	3.682891018	3.181742939	3.069227245	4.328334537	3.72549445	3.651215673
ENSMUSG00000007989	6.307334432	4.749322763	5.61061432	3.90205106	2.698126412	2.756933281
ENSMUSG00000008028	0	0	0.017072358	0	0	0
ENSMUSG00000008035	6.69891733	7.015649493	7.709938848	26.13875998	22.89264986	23.33378113
ENSMUSG00000008036	43.47305508	35.76658297	38.53110681	23.18510878	22.63507842	25.75834457
ENSMUSG00000008090	0.327288969	0.081308967	0.563811262	0.756870298	0.468521325	0.364253336
ENSMUSG00000008129	12.05083325	11.66968706	10.83493397	7.949287736	7.042619378	8.388449522
ENSMUSG00000008136	0.509976427	0.536587751	0.2315163	0.092497504	0	0
ENSMUSG00000008140	1.170532113	1.357054192	1.398066378	4.691973125	4.691798564	4.226645697
ENSMUSG00000008153	0.160366983	0.153669529	0.151548109	0.035319598	0.098386649	0.033996
ENSMUSG00000008167	1.63169224	2.089505868	1.798956245	2.904580193	2.215400937	4.093749533
ENSMUSG00000008193	0.059526537	0	0.175009532	0	0	0
ENSMUSG00000008200	43.95344381	44.44226435	44.09400787	19.95102863	22.4852426	21.24300224
ENSMUSG00000008206	0.283051985	0.544108419	0.345320606	0.729684929	0.817032768	0.667911637
ENSMUSG00000008226	4.355216134	4.592149792	4.313030866	2.787805599	3.214576866	4.384530896
ENSMUSG00000008301	5.273467446	3.968448198	4.953230312	4.735972042	6.339764795	7.217612398
ENSMUSG00000008305	1.61033941	1.885878472	1.382878673	2.940913049	3.329265954	2.8113143
ENSMUSG00000008307	0	0	0	0	0	0
ENSMUSG00000008318	0.477119714	0.474126719	0.306053255	0	0	0
ENSMUSG00000008333	20.02812744	23.37627121	20.54397204	24.72025729	21.72757393	25.36042136
ENSMUSG00000008348	22.67049548	20.8276658	21.99076741	32.47942887	31.39734601	32.92608413
ENSMUSG00000008373	4.781516436	4.356428034	5.098636778	10.74292434	10.61924601	10.93032355
ENSMUSG00000008384	36.66799259	34.01859207	33.84461684	50.78642876	51.52122285	50.4540106
ENSMUSG00000008393	55.45921783	51.84612509	51.0251686	71.28955318	70.94157406	71.34492053
ENSMUSG00000008398	0.762933966	0.497146258	0.854931181	0.597747328	1.414432413	0.779502139
ENSMUSG00000008429	27.67597839	26.9047121	26.71747881	40.57372316	44.413397	41.79218526
ENSMUSG00000008435	0.310639167	0.222943147	0.218808354	1.915645037	2.136966966	1.843856462
ENSMUSG00000008438	0	0	0.021553046	6.751078525	8.031676298	4.815543387
ENSMUSG00000008450	35.89274581	33.89859149	37.44988119	30.43464272	33.14919443	32.60150731
ENSMUSG00000008461	0	0	0	0.251927874	0.321645943	0.818393308
ENSMUSG00000008475	6.600854818	5.963133935	6.491865562	3.315076388	4.223536532	2.597198837
ENSMUSG00000008482	1.53156924	1.141471223	1.055356052	3.394246069	3.973860747	3.125001566
ENSMUSG00000008489	39.50246314	41.45191653	43.67259928	39.50293764	35.6999737	42.1671618
ENSMUSG00000008496	8.453605973	7.495001529	7.417326688	6.971453689	7.441768945	7.71416802
ENSMUSG00000008540	1.356956651	0.927055522	1.293466501	9.414067824	11.77648598	9.900283832
ENSMUSG00000008575	0.178822382	0.170138892	0.180374369	1.249402747	1.187349313	1.146122298
ENSMUSG00000008590	0	0	0	0	0	0
ENSMUSG00000008601	1.326591401	0.50702678	0.937551065	5.034341112	6.037988056	5.19901058
ENSMUSG00000008604	1.900571663	1.840921683	1.800378383	4.527381424	3.457364257	3.66537056
ENSMUSG00000008658	1.288675678	1.484941499	1.435891867	1.817661734	1.452263732	1.261299936
ENSMUSG00000008668	4.820335198	4.472270656	4.458106125	37.50966857	31.19903437	34.30727332
ENSMUSG00000008682	43.24183952	38.60466007	39.59126076	79.22972108	78.80554924	81.60788752
ENSMUSG00000008683	18.42001699	19.13423375	19.42767	25.94236322	27.3496054	28.35071243
ENSMUSG00000008690	6.554243256	6.681513069	6.613353001	2.257088915	1.668870056	1.327641804
ENSMUSG00000008730	12.0421083	12.085741	12.11530907	16.57570688	16.56303266	13.48630121
ENSMUSG00000008734	0.135201094	0.268705942	0.121958587	0	0	0
ENSMUSG00000008763	3.452718432	3.537503806	3.586207532	1.321127601	1.390277797	1.737878613
ENSMUSG00000008789	0.295577538	0.552891041	0.345046291	1.84956855	0.547574457	2.373674912
ENSMUSG00000008813	0.383990348	0.53421418	0.084670604	0.710395806	0.439752471	0
ENSMUSG00000008822	4.082485208	2.581648094	3.637154625	8.010484886	6.316422861	6.241665678
ENSMUSG00000008843	0	0	0	0	0	0
ENSMUSG00000008845	2.084137322	1.853601765	2.016303055	0	0	0.03092696
ENSMUSG00000008855	0	0	0	0	0	0.019236006
ENSMUSG00000008859	34.17834566	36.49227644	38.39491678	57.53041448	52.32644803	58.80391043
ENSMUSG00000008874	0	0	0	0	0	0
ENSMUSG00000008892	39.10544243	38.81839745	40.25489665	31.24103181	28.09160287	28.27852548
ENSMUSG00000008932	0.626658534	0.420761807	0.709569898	1.618899015	0.630377315	0.904779268
ENSMUSG00000008958	22.93340409	24.26585024	21.66363357	18.68473718	19.54333577	21.65105213
ENSMUSG00000008976	33.35190131	33.03827329	34.4098683	54.24166158	49.9642938	50.82800786
ENSMUSG00000008999	2.485007056	1.864375778	2.154328585	1.790041884	1.905356969	1.996112511
ENSMUSG00000009013	51.88225866	50.88081076	49.00726919	45.60357572	43.09851184	44.58925903
ENSMUSG00000009030	18.62271292	17.72947345	18.65835597	20.67628679	20.93613332	20.01401009
ENSMUSG00000009035	27.36823554	29.81493166	27.97214454	14.35831151	20.25928366	17.3613634
ENSMUSG00000009047	0	0	0	0	0	0
ENSMUSG00000009070	0.075574196	0.075100115	0.062490953	0	0	0
ENSMUSG00000009073	14.8626207	14.66167172	14.70849343	17.30253557	17.59386816	15.25597043
ENSMUSG00000009075	0.433085004	0.172147296	0.190992138	0	0	0
ENSMUSG00000009076	8.846177641	7.091454757	6.636058558	1.476291285	1.958272724	2.977265114
ENSMUSG00000009079	9.219629707	9.774495504	9.405295793	18.12008399	19.25240339	19.15654769
ENSMUSG00000009090	19.108799	20.79712632	18.34637071	15.840594	15.31663979	18.33043494
ENSMUSG00000009092	57.86576464	51.72497956	51.42313205	32.04650783	32.98810076	31.03519307
ENSMUSG00000009093	0.863104695	0.571793598	1.205336126	11.88709828	17.62722659	15.0278134
ENSMUSG00000009097	0	0	0	2.66608308	3.117367406	2.281041712
ENSMUSG00000009108	5.823742495	5.626716284	6.703537072	3.749561571	3.427206113	4.567700347
ENSMUSG00000009112	12.47529254	11.87751001	11.70740408	11.82462378	11.0513028	11.67880997
ENSMUSG00000009114	0.433897832	0.563845499	0.441578303	0	0	0
ENSMUSG00000009115	0	0	0	0	0.244637073	0.126795893
ENSMUSG00000009145	0	0.033080074	0	1.052088086	0.857768128	0.493981077
ENSMUSG00000009185	0.111364715	0	0	0	0	0
ENSMUSG00000009207	1.678500086	1.677237276	1.566124055	2.673995314	2.589694809	2.961239555
ENSMUSG00000009210	0	0	0	0	0	0
ENSMUSG00000009214	0	0	0	0	0	0
ENSMUSG00000009216	0	0	0	0	0	0
ENSMUSG00000009246	0.008894556	0	0	2.166607279	2.584748593	1.900630411
ENSMUSG00000009248	4.17250584	3.937272773	4.194325031	0	0	0
ENSMUSG00000009281	0	0	0	0	0	0
ENSMUSG00000009291	33.72749968	30.77588915	32.86298192	56.44059431	59.16018492	54.96635291
ENSMUSG00000009292	0.018471921	0.009178023	0.010182734	0	0.026442959	0.013705439
ENSMUSG00000009293	12.73451627	12.01492176	14.96903827	7.254014931	9.684548743	10.76852331
ENSMUSG00000009350	0.182821573	0.214706492	0.18323866	0.025623213	0.095168394	0
ENSMUSG00000009356	0	0	0	0	0	0
ENSMUSG00000009376	0	0	0	0	0	0.043988053
ENSMUSG00000009378	0.800720826	1.116768932	1.068655466	0	0	0
ENSMUSG00000009394	0	0	0	0	0	0
ENSMUSG00000009406	1.364253982	1.392478397	1.294228177	0	0	0.031386755
ENSMUSG00000009418	0.99652852	1.019691423	0.830357167	0.456339906	0.532014588	0.55636892
ENSMUSG00000009470	26.00598466	25.68794235	26.57658158	24.97332324	25.50561771	26.47860065
ENSMUSG00000009471	0	0	0	0	0	0
ENSMUSG00000009487	0	0	0	0	0	0.032639314
ENSMUSG00000009535	23.85937814	23.15876653	24.57402462	11.61974838	11.76617986	10.14871636
ENSMUSG00000009545	3.156113582	3.184672407	3.111753288	5.808913277	5.115144233	5.735647712
ENSMUSG00000009549	207.4142662	208.7632062	221.3783077	148.9640558	148.067049	153.7695712
ENSMUSG00000009551	0	0	0	0	0	0
ENSMUSG00000009555	10.91002271	9.799123632	10.0282056	13.49020221	13.95720555	13.38756746
ENSMUSG00000009563	8.209587741	7.601855277	7.230633582	0.402712901	0	0.110748938
ENSMUSG00000009566	35.20413815	33.02738925	31.79126174	34.49819929	39.21078009	38.02516133
ENSMUSG00000009569	9.931886858	9.932487296	9.704254224	5.640732352	5.011087025	5.917799887
ENSMUSG00000009575	17.03556167	17.10451407	17.6010357	12.7031959	11.09887922	12.55532768
ENSMUSG00000009580	0	0	0	1.402721952	1.657700631	1.411525797
ENSMUSG00000009585	0.383561097	0.343969146	0.226911093	0.028845597	0.080352601	0
ENSMUSG00000009588	0	0	0	0	0	0
ENSMUSG00000009596	1.571606643	1.410610985	1.704764345	0.781593604	0.762025413	0.376151737
ENSMUSG00000009614	2.870511646	2.44649133	2.119469499	0	0	0
ENSMUSG00000009621	1.004005653	0.6787682	0.580682387	0.304499374	0.565477798	0.561752566
ENSMUSG00000009628	1.907360911	1.73671163	2.001814758	4.258129592	3.479709387	3.352566707
ENSMUSG00000009630	5.927043937	5.870615378	6.598687352	6.868207242	8.540148657	6.208424116
ENSMUSG00000009633	0	0	0	1.007277636	3.554118854	0.969530024
ENSMUSG00000009640	4.673917114	4.548058424	3.974860844	18.03936422	19.56252048	17.74776936
ENSMUSG00000009646	0	0	0	0.445349655	0	0.428660229
ENSMUSG00000009647	22.64480104	22.94709684	22.17099023	22.6418179	22.0808237	23.89960002
ENSMUSG00000009654	0.408230772	0.324535936	0.157527411	0	0	0
ENSMUSG00000009670	26.01973272	25.59903686	26.93842916	10.77306223	11.10465998	12.09368316
ENSMUSG00000009681	4.248247874	4.342709834	3.512800325	8.9250469	8.661095455	8.280545771
ENSMUSG00000009687	0.013575231	0.094430512	0.044900466	0	0	0
ENSMUSG00000009731	0.172218255	0.04278448	0.083069117	0	0.123267101	0
ENSMUSG00000009733	9.612967967	9.717966473	11.18718817	21.62302755	21.88252272	16.31757811
ENSMUSG00000009734	0.112876992	0.129425664	0.134020879	0.588997683	0.546906072	0.644233026
ENSMUSG00000009739	1.567923466	1.69749566	1.219153555	3.676782471	3.685732792	4.383945953
ENSMUSG00000009741	32.20809306	32.83594539	32.63342516	34.04530385	35.08248128	34.01970049
ENSMUSG00000009772	0.188723419	0.100982834	0.096032016	0.044762185	0	0
ENSMUSG00000009828	4.148055401	4.438547803	4.175831617	2.588469273	2.827634339	2.286287079
ENSMUSG00000009863	3.787046925	3.207636948	3.390643587	8.698937839	7.567906308	9.089549656
ENSMUSG00000009876	0.866609689	1.507053456	1.512788615	7.570944139	10.95837488	8.466039517
ENSMUSG00000009894	14.23220899	15.06019355	14.44863448	15.58757392	14.81166278	15.60866536
ENSMUSG00000009900	0	0	0	1.207492763	1.445759913	0.948144881
ENSMUSG00000009905	1.026805367	1.068952936	1.024247207	0.64613145	0.639954008	1.015798991
ENSMUSG00000009907	4.303999259	3.613382381	4.322465216	5.08373758	4.025179555	5.196680927
ENSMUSG00000009927	75.94592586	71.90924005	73.07525578	226.5923397	210.1607965	208.7041842
ENSMUSG00000009941	3.900193553	3.63349448	4.373296025	8.814385349	10.40507775	9.075978955
ENSMUSG00000009995	14.76260342	14.40643244	15.69692599	7.196664451	7.745472429	7.399263717
ENSMUSG00000010021	0	0	0.061692151	0.043133669	0	0
ENSMUSG00000010025	3.088938907	3.311101132	2.389492133	1.186647987	0.869878754	0.751433218
ENSMUSG00000010044	2.552679095	1.514031023	2.077611399	2.472537776	2.525426769	3.490490242
ENSMUSG00000010045	2.567834817	2.087776359	2.230533978	0	0	0
ENSMUSG00000010047	0.103687889	0.240420715	0.419161913	0	0	0
ENSMUSG00000010048	2.125663975	1.565482836	1.546514836	6.853689688	6.425689126	6.21256603
ENSMUSG00000010051	0.135601357	0.074861513	0.116279169	0	0	0
ENSMUSG00000010054	1.083949897	0.348489779	0.667830492	0	0	0
ENSMUSG00000010057	10.38919936	10.56281443	10.65941069	16.91045516	16.3494857	15.73138321
ENSMUSG00000010064	0	0	0	3.524650938	3.735895995	4.128687661
ENSMUSG00000010066	0	0	0.015789837	0.022079749	0.020501861	0
ENSMUSG00000010067	4.872906496	5.006813546	5.297287028	3.407286781	2.898980706	2.167135972
ENSMUSG00000010080	0.034981171	0.041714079	0	0.043144274	0	0
ENSMUSG00000010086	0	0	0	0	0	0
ENSMUSG00000010095	38.66927521	33.21874522	37.06852154	45.39588231	47.36878044	46.1833113
ENSMUSG00000010097	8.669333391	9.040496622	7.863598244	19.95285613	20.6657372	20.08065293
ENSMUSG00000010110	87.85467101	86.66093627	86.77647874	74.89404052	76.90563167	71.85476128
ENSMUSG00000010122	1.665335379	1.287135615	2.077145355	0.181536262	0	0.09984755
ENSMUSG00000010136	0	0	0	0	0	0
ENSMUSG00000010142	5.779027657	6.301100929	6.349310035	4.269138127	2.35545131	4.58557617
ENSMUSG00000010154	0.793772322	0.53395215	0.592403511	0	0	0
ENSMUSG00000010175	3.120070322	2.402885924	2.699579397	2.520127006	2.689579052	2.697442841
ENSMUSG00000010205	59.88508077	55.29279827	56.72216649	50.82954273	54.79884658	47.18178402
ENSMUSG00000010277	8.719155965	9.811794212	8.732240647	8.655718305	9.268653041	8.696082626
ENSMUSG00000010290	11.51971044	12.34688897	13.38097932	2.587870437	2.073118793	2.930459169
ENSMUSG00000010307	0.965042833	1.168767931	0.831225719	32.45270254	34.01894356	32.71334052
ENSMUSG00000010311	0	0	0	0	0	0
ENSMUSG00000010342	5.87914189	5.565938551	5.768560604	15.78299993	16.13360516	19.95783548
ENSMUSG00000010358	2.899738577	3.569190598	3.051671715	4.114907034	5.518995368	3.667316085
ENSMUSG00000010362	9.285837447	8.958299372	10.41698404	19.6635304	19.86173448	22.89426653
ENSMUSG00000010376	153.2447626	152.9856491	160.4360045	184.6188148	167.5140206	181.4751531
ENSMUSG00000010392	2.401546722	2.643588845	1.938254031	7.036711456	5.603152918	6.773011513
ENSMUSG00000010406	0.461827165	1.121829134	0.735466118	13.13239353	21.89027529	17.89434201
ENSMUSG00000010435	0	0	0	0	0	0
ENSMUSG00000010453	3.304543932	3.652876514	3.424600647	7.67769066	7.18943436	7.064310396
ENSMUSG00000010461	2.070222772	2.623819236	2.349791034	13.37355693	11.42674557	11.0996617
ENSMUSG00000010476	0.067842318	0.17773504	0.214190841	0.038033546	0.088288875	0.201345338
ENSMUSG00000010492	0.440005435	0.201805504	0.298529345	0	0	0
ENSMUSG00000010505	3.972389882	3.914711788	3.834419564	2.147288352	1.769677306	2.103508065
ENSMUSG00000010517	13.07316364	11.50327916	11.61070382	16.15833132	17.83477754	16.8295221
ENSMUSG00000010529	0	0	0	0	0	0
ENSMUSG00000010538	0.639696151	1.169657281	0.902747011	6.706276958	5.201397767	5.771493655
ENSMUSG00000010554	1.175874214	1.01911025	0.944496692	0	0	0.012223502
ENSMUSG00000010592	158.3328598	169.7761018	165.3400176	98.7378938	94.81075239	95.87010785
ENSMUSG00000010601	0.272598896	0.177478915	0.145089667	0.695610562	0.484425046	0.892723516
ENSMUSG00000010607	35.63119086	36.53577115	34.23699991	36.92275346	50.74471857	42.38605582
ENSMUSG00000010608	9.810429647	10.6666605	10.42432252	7.280861991	7.684146763	7.56204404
ENSMUSG00000010609	4.131432994	4.085935151	4.547702684	6.156763655	8.349510738	7.524510875
ENSMUSG00000010651	0.406066857	0.129702722	0.463681601	0.178866222	0.166083884	0.215204039
ENSMUSG00000010660	0.118065082	0.127990313	0.011833443	0	0	0
ENSMUSG00000010663	0.47752133	0.638155407	0.499240517	2.056262861	2.569326342	2.443462531
ENSMUSG00000010721	11.51279861	11.28591053	10.97161682	6.133873123	4.846072234	5.384338849
ENSMUSG00000010751	0.283389794	0.174331285	0.401708505	0	0.077272132	0
ENSMUSG00000010755	0.834203428	1.10815736	0.791052124	2.105719789	2.524485135	2.039636085
ENSMUSG00000010760	27.66682999	24.87006307	23.50685572	38.50586082	31.53919631	36.46021007
ENSMUSG00000010796	6.376682981	6.826425273	7.207775934	0	0	0.059700293
ENSMUSG00000010797	0	0	0	0	0	0
ENSMUSG00000010803	4.043173063	4.067984419	4.384841612	2.371186002	2.179493923	2.397595077
ENSMUSG00000010825	0.117629289	0.133590165	0.018526773	0.220209065	0.156361123	0.236892845
ENSMUSG00000010830	0.36221098	0.479918417	0.399341058	0	0	0
ENSMUSG00000010841	0	0	0	0	0	0
ENSMUSG00000010911	28.0553332	27.51176319	33.34679753	35.53222224	34.7037259	37.91628321
ENSMUSG00000010914	48.2988629	51.83785458	47.17542253	9.510084928	11.00698757	9.755346956
ENSMUSG00000010936	25.49367464	25.72594381	26.76020299	30.62573096	27.95285567	28.89237893
ENSMUSG00000011008	0	0	0	0	0.0247762	0
ENSMUSG00000011034	0.055465272	0.165352008	0.076438739	0	0	0
ENSMUSG00000011052	0	0	0	0	0	0
ENSMUSG00000011096	27.03655791	24.27138184	23.60953788	13.08011653	12.94091892	13.13971976
ENSMUSG00000011114	4.813101763	4.352528336	4.522679563	16.80600211	16.42384549	15.95792958
ENSMUSG00000011118	0	0	0	0	0	0.127034321
ENSMUSG00000011148	0.03057892	0	0	0	0	0
ENSMUSG00000011154	0.285607877	0.106431092	0.216483717	0	0	0
ENSMUSG00000011158	3.015780747	2.647912849	2.527855469	3.694058193	5.381660416	4.597789386
ENSMUSG00000011171	0.12750923	0.095032019	0.112464113	0	0	0.189213679
ENSMUSG00000011179	18.63397967	18.7502166	20.50719028	32.10364276	36.84597385	38.12837645
ENSMUSG00000011254	4.152444877	4.013858302	3.860179156	2.764417512	3.08023634	2.968916383
ENSMUSG00000011256	0.063985799	0.107298696	0.114635548	0	0.045798536	0
ENSMUSG00000011257	78.52849583	78.10609672	74.95568737	65.64246007	66.39317728	64.04228525
ENSMUSG00000011263	43.97709698	41.01874422	41.50961584	57.65182142	54.64751182	55.7646824
ENSMUSG00000011267	136.834706	130.7849152	129.5167193	198.25187	201.9207018	186.5109704
ENSMUSG00000011305	0	0.027096496	0.03006273	1.429301385	1.014886333	0.890183724
ENSMUSG00000011306	15.67627583	15.00921941	14.33411862	17.07108768	18.34457142	17.39138463
ENSMUSG00000011349	0	0	0	0	0	0.208637591
ENSMUSG00000011350	0	0	0	0	0	0
ENSMUSG00000011382	0.138273846	0.068703224	0.190560291	0.710587598	0.791768151	0.524368115
ENSMUSG00000011427	3.780341937	4.769216603	4.888234397	13.38313455	12.04814177	13.34330935
ENSMUSG00000011463	2.088105369	2.324696169	2.168420862	0	0	0.051428785
ENSMUSG00000011486	0.213776745	0.233679284	0.424243618	0	0	0
ENSMUSG00000011589	52.10540332	48.57574703	45.22514632	62.08627696	54.62012489	64.63892165
ENSMUSG00000011632	12.55607442	10.53192257	9.712561928	11.65622158	11.59631962	10.71853969
ENSMUSG00000011658	0.011374649	0.056516477	0.025081318	0.035072509	0	0
ENSMUSG00000011751	0.098187974	0.215841171	0.147617969	0.036697221	0	0
ENSMUSG00000011752	16.47236803	16.44624849	16.68750776	40.82428593	36.26066544	31.63844928
ENSMUSG00000011831	18.21953687	17.88774332	18.00493073	30.88102028	32.4239427	31.54678684
ENSMUSG00000011832	0.427272601	0.391421026	0.309141075	0.905746319	1.175515002	1.297798513
ENSMUSG00000011837	45.14951565	40.72650809	40.48544775	76.67415585	77.54981385	74.755533
ENSMUSG00000011877	10.09229498	8.293199555	9.369638846	26.40358254	26.84039843	22.72608034
ENSMUSG00000011884	16.63297124	17.84450345	17.73267696	1.892104154	3.698712613	4.121658113
ENSMUSG00000011958	5.204841906	5.196743217	4.848574505	3.351916768	3.418900454	3.10409559
ENSMUSG00000011960	4.925094505	5.280176994	5.279226468	7.396588071	9.714846202	8.733255827
ENSMUSG00000012017	0.1378737	0.171261014	0.038001767	0	0.024671152	0
ENSMUSG00000012042	8.822953381	8.065117279	8.093668259	12.78491832	11.24851314	13.59690584
ENSMUSG00000012076	14.38208463	14.42409516	16.52878413	17.91603827	17.52463297	16.6522638
ENSMUSG00000012114	131.3007606	119.1185505	115.1239267	93.38743996	95.81609051	102.2438908
ENSMUSG00000012117	9.534691413	9.377739886	9.964928987	6.862904095	8.288503156	8.815062288
ENSMUSG00000012123	0.237728856	0.268822064	0.253060456	0.025276255	0	0.048658061
ENSMUSG00000012126	0.096005685	0.155030584	0.092616284	1.221095786	1.477418072	2.030124719
ENSMUSG00000012187	0.219155467	0.816677602	0.78526822	0	0	0
ENSMUSG00000012211	0	0	0	4.69756219	3.720409786	2.792704514
ENSMUSG00000012282	0.228150966	0.259108302	0.197637483	0	0	0
ENSMUSG00000012296	46.58948233	45.03328492	45.7319634	42.90338973	52.23750975	42.30438712
ENSMUSG00000012350	72.06293697	74.78017884	73.05896268	8.858352871	8.210697572	8.102339456
ENSMUSG00000012396	0.012691206	0.239620283	0.195890464	0	0	0
ENSMUSG00000012405	42.40156948	37.99515977	42.8611815	57.46441171	61.92226648	59.6089871
ENSMUSG00000012422	1.108448348	0.970676113	1.018879521	2.143216884	1.892060745	2.078528112
ENSMUSG00000012428	0.054111603	0.098582291	0.069601651	1.167931235	1.445956303	1.445352619
ENSMUSG00000012429	5.516096077	4.846571325	4.966206589	7.683281589	6.76835339	6.194396988
ENSMUSG00000012443	14.97966348	15.10279059	16.15718579	12.36175678	11.63049014	14.28170638
ENSMUSG00000012483	44.80954408	45.57383726	43.68667744	18.38086614	23.9516061	22.15222481
ENSMUSG00000012519	0.197680832	0.441991734	0.136215626	1.409532626	2.1931294	2.053399758
ENSMUSG00000012520	0.343473836	0.108601566	0.120490102	0	0	0
ENSMUSG00000012535	3.966139574	4.103140662	4.097317155	7.125866453	8.587937761	7.039320843
ENSMUSG00000012609	8.131934798	7.714825714	8.046196712	11.58111625	11.08278715	11.15244881
ENSMUSG00000012640	1.889871621	1.889063517	1.752676533	1.696748257	1.384524447	1.171258179
ENSMUSG00000012705	0.612682256	0.752095075	0.794691796	1.333510557	1.135029257	0.855691603
ENSMUSG00000012777	0.244028171	0.193997896	0.215234708	0	0	0
ENSMUSG00000012819	0.043674113	0.030046253	0.085190454	0.471325537	0.351076369	0.254250506
ENSMUSG00000012848	43.66508374	45.46207568	43.27458885	134.8389826	130.6527036	136.6526289
ENSMUSG00000012889	0.17638238	0.350551848	0.282855643	0	0	0
ENSMUSG00000013033	0.39431565	0.480747437	0.500495264	1.552992905	1.77405324	1.622638958
ENSMUSG00000013076	1.22550061	1.263985988	1.616868913	0.107451172	0.116401106	0.396460399
ENSMUSG00000013083	0	0.550815456	0.101852138	2.848502665	4.231903652	6.854388398
ENSMUSG00000013089	4.563130536	5.540642335	5.229684063	4.618698155	5.043113066	4.116308314
ENSMUSG00000013091	0.196007013	0.129851634	0.576265601	6.849487924	4.115295515	1.745154043
ENSMUSG00000013150	1.488137594	1.33767191	1.279871142	1.599315559	2.651827647	2.382375967
ENSMUSG00000013155	0	0.266747108	0.049324621	4.138390664	4.611178036	1.991652478
ENSMUSG00000013158	0.516486027	0.979833435	0.1552993	0	0	0
ENSMUSG00000013160	31.73863334	32.18609579	31.84285261	28.03765445	39.02827709	32.30897972
ENSMUSG00000013236	7.511446199	6.02014161	6.859193539	2.039151922	2.150559934	1.768884577
ENSMUSG00000013275	7.23506765	7.6789715	6.552542867	9.377094481	9.486459918	11.55288186
ENSMUSG00000013338	0.156792347	0.159909011	0.154668735	0	0.047252985	0
ENSMUSG00000013353	0	0	0	1.682098218	1.706509701	1.91888804
ENSMUSG00000013367	0.054259506	0.06470296	0.023928649	0.200764032	0	0.225447161
ENSMUSG00000013415	2.550898409	2.458966417	2.119012596	0.706800537	0.816155969	0.706479164
ENSMUSG00000013418	4.527473653	5.303651261	3.643491131	0	0	0.098079053
ENSMUSG00000013419	0.143320937	0.124619143	0.079006349	0.662872082	0.743730588	1.036800421
ENSMUSG00000013465	4.219966654	3.402580093	3.199201784	0.613523651	0.901992285	0.344476955
ENSMUSG00000013483	0.191544892	0.233324072	0.136245206	0	0	0
ENSMUSG00000013495	4.64628321	4.135390129	4.259989744	0.177598952	0.054969059	0.341886903
ENSMUSG00000013523	13.89142809	13.7293853	13.23791804	15.43186694	17.32866455	14.18246497
ENSMUSG00000013539	3.374833352	3.10866473	3.787626398	1.009438132	1.087731486	1.17552761
ENSMUSG00000013562	0	0	0	0	0	0
ENSMUSG00000013584	29.37114017	31.08522809	29.70771348	36.15534981	31.19673762	33.19655384
ENSMUSG00000013593	4.871447979	6.980170963	5.9947007	25.03431136	22.04779722	21.54050081
ENSMUSG00000013611	0.213281453	0.44315465	0.288586843	0.418492112	0.277560972	0
ENSMUSG00000013622	6.395929145	5.4458946	6.825560886	6.615859504	7.043009681	7.544172959
ENSMUSG00000013629	1.029242417	0.926035908	0.759055458	0.042885925	0.119463491	0.165115122
ENSMUSG00000013643	0	0	0	0	0	0
ENSMUSG00000013646	0.188138344	0.391721823	0.395093938	2.320417536	2.500867181	2.845002822
ENSMUSG00000013653	0	0	0	0	0	0
ENSMUSG00000013662	103.5479457	104.7880879	111.4972789	43.66421433	42.68686462	43.19868028
ENSMUSG00000013663	4.544874653	4.712941771	4.901719356	6.938196984	6.895461678	7.059799651
ENSMUSG00000013668	0	0	0	0	0	0
ENSMUSG00000013698	0	0.014646565	0	3.681141905	3.671266844	5.249172653
ENSMUSG00000013701	158.9487195	158.5848894	163.6322467	134.990318	131.638031	143.2651608
ENSMUSG00000013707	15.5201917	15.47323418	16.91544338	20.33048961	20.32973323	19.11702364
ENSMUSG00000013736	19.07228633	22.24597134	22.34247711	10.23860169	10.98372229	10.86910604
ENSMUSG00000013766	0.111758385	0.044422928	0	0	0	0
ENSMUSG00000013787	1.181898366	0.813896986	0.880133108	0.30368806	0.178096146	0.307691984
ENSMUSG00000013822	143.284627	134.3589548	139.3285022	90.22449595	100.4127652	102.3096557
ENSMUSG00000013833	0.927505916	1.115727126	1.089859382	1.354672852	1.222923048	1.557444048
ENSMUSG00000013846	0	0	0	0.299192777	0.588306767	0.27104053
ENSMUSG00000013858	2.703191585	1.994968611	2.583370388	2.728160605	2.148850498	3.33220587
ENSMUSG00000013878	16.56490772	16.86900668	16.8596725	7.525673707	8.79034308	8.963170606
ENSMUSG00000013921	0.795401608	0.589216229	0.334830816	2.095803028	1.490576483	1.416376186
ENSMUSG00000013928	0.046798824	0.162768383	0.180586522	0	0	0
ENSMUSG00000013936	0.233466132	0.319002182	0.289573464	0.179966938	0	0
ENSMUSG00000013973	2.199201366	2.37837747	2.18378214	0.898145867	1.014653235	1.253507535
ENSMUSG00000013974	1.675986788	1.968286556	1.259857777	0	0	0
ENSMUSG00000013997	2.382678795	2.488125292	2.391584033	3.095234283	1.99861346	2.876508299
ENSMUSG00000014030	0.237837194	0.108591051	0.269304739	0.019820147	0	0.01907739
ENSMUSG00000014039	0.33722486	0.402131318	0.267691408	1.064751769	1.251274442	1.505248908
ENSMUSG00000014074	58.83319046	59.35762812	57.73514262	23.1033867	22.41998441	22.63502775
ENSMUSG00000014075	1.670237262	0.806169036	1.104871499	1.986427519	2.527608701	2.974201033
ENSMUSG00000014077	40.23687691	42.04510755	42.5504992	27.88227404	25.4706416	23.53098412
ENSMUSG00000014104	0	0	0	0	0	0
ENSMUSG00000014158	0.963348504	0.735321517	1.115975589	1.205372276	0.759479274	1.243072597
ENSMUSG00000014164	0.700871779	0.305769589	0.725600876	0	0.048942112	0
ENSMUSG00000014177	29.99413036	28.3004956	26.72454284	5.574143738	6.852465019	6.120922836
ENSMUSG00000014195	28.10262143	28.01936192	28.03537184	21.36066551	21.96164806	21.48052282
ENSMUSG00000014198	0.055053889	0.054708533	0.101162395	0.594134642	0.972000444	0.49017387
ENSMUSG00000014226	14.38161139	15.07221607	15.38333788	42.14163039	40.6298164	41.90503479
ENSMUSG00000014232	0.961357494	1.104208957	0.770840581	0.500456545	1.429822647	0.481701995
ENSMUSG00000014243	14.53781163	11.8199579	16.41377822	19.89593501	21.5902243	18.68888325
ENSMUSG00000014245	7.23887836	6.370645429	5.93383014	0.657617282	0.754297642	1.079777728
ENSMUSG00000014294	46.36159829	42.95654383	39.98088173	110.2808763	113.9358676	119.8779805
ENSMUSG00000014301	6.308284841	6.928577148	5.490745386	7.57562109	6.93918624	7.488799235
ENSMUSG00000014303	0.403413779	0.497871002	0.444767536	0	0	0
ENSMUSG00000014313	26.81841554	27.078234	24.19403749	40.46039698	40.88052147	40.50664909
ENSMUSG00000014329	19.36043624	20.00277088	18.49933779	16.99025992	15.6994469	16.44434193
ENSMUSG00000014349	3.160729558	3.346051159	3.775128998	7.199578014	4.850754712	7.183303007
ENSMUSG00000014351	0.621259493	0.576204815	0.456629675	0	0	0
ENSMUSG00000014353	6.304211281	7.591695765	7.032662675	7.75444199	8.752907572	8.972708759
ENSMUSG00000014355	7.994406112	7.414752466	7.550757156	6.855357784	6.623774888	7.159272118
ENSMUSG00000014361	3.379531288	3.62569362	3.009711899	3.925362805	4.246055544	3.427700058
ENSMUSG00000014402	48.18365742	46.70067659	50.02036867	47.85192323	44.93956148	50.72950428
ENSMUSG00000014418	1.98391861	1.671182741	1.955523434	5.577049915	3.711464832	3.808326468
ENSMUSG00000014426	15.95122687	15.47274014	17.16061658	4.134490202	4.176860985	4.552605958
ENSMUSG00000014444	0.217706639	0.256193235	0.12948644	0	0	0
ENSMUSG00000014453	0	0	0	0	0.263318449	0
ENSMUSG00000014470	4.214298905	4.01692924	4.077369435	11.31479789	9.849569206	7.572493491
ENSMUSG00000014496	12.2869421	12.02601456	11.09874708	17.55013208	19.48970086	17.58687413
ENSMUSG00000014498	1.175268256	0.932297176	0.903660396	1.514273646	0.921211023	1.447474511
ENSMUSG00000014503	1029.103394	1023.199281	1025.235068	991.4323576	984.9339069	968.310656
ENSMUSG00000014504	7.548456873	8.755183855	7.501255675	10.29604236	9.874441856	10.88726128
ENSMUSG00000014529	0.19414028	0.265268339	0.160531132	0.598610709	0.416874091	0.504155612
ENSMUSG00000014542	0	0	0	0	0	0
ENSMUSG00000014543	0.143223246	0.094883199	0.210539991	0.07360225	0	0
ENSMUSG00000014547	15.18190143	15.71937654	12.08956014	2.87938151	3.159723189	3.821278926
ENSMUSG00000014550	24.40738485	25.30699025	24.80920024	13.4852261	13.22644554	12.72988616
ENSMUSG00000014551	9.861001768	10.24201805	10.24214944	9.4591427	8.39913177	8.462584683
ENSMUSG00000014554	5.072420059	5.20003557	5.061726573	10.00824593	8.550996818	8.644229605
ENSMUSG00000014592	1.763464472	1.961991801	1.989451186	3.197439354	3.667843468	3.465940076
ENSMUSG00000014599	8.890092766	8.86644959	8.025277338	0.199357429	0.092555363	0.063962178
ENSMUSG00000014601	7.331272166	7.388987825	6.621565724	14.15841119	13.7292407	14.83574735
ENSMUSG00000014602	0.030496983	0.042427943	0.084058035	0.865114378	0.541348018	0.651673814
ENSMUSG00000014603	0	0	0	0	0	0
ENSMUSG00000014606	9.82457418	8.282497692	10.93526837	11.17365479	11.98906289	13.86190125
ENSMUSG00000014609	0.471421996	0.200770604	0.074249606	4.827959191	4.820363628	4.19731921
ENSMUSG00000014633	10.76588269	10.1309063	10.02687689	5.239125606	5.662216659	5.869476867
ENSMUSG00000014668	42.07451564	42.14195493	39.01334027	35.09750748	35.85744327	34.35319978
ENSMUSG00000014686	0	0	0	0	0	0
ENSMUSG00000014704	0	0	0	0	0	0.095150496
ENSMUSG00000014725	0.479382733	0.5224764	0.426229058	1.001310611	0.686246876	0.894944711
ENSMUSG00000014747	0	0	0	0	0	0
ENSMUSG00000014748	4.913968067	4.578810674	5.824407561	4.59272279	4.045308585	4.606524586
ENSMUSG00000014763	0.787231208	0.782292868	0.736004563	0.233024919	0.072124077	0.29905645
ENSMUSG00000014767	9.381922485	9.304077001	9.442276266	5.362642691	5.052369934	5.615452195
ENSMUSG00000014769	24.33394278	24.29046538	24.28485312	93.32310623	81.14961193	85.5872281
ENSMUSG00000014771	0	0	0	0	0	0
ENSMUSG00000014773	0	0	0.02974208	0	0.038617751	0
ENSMUSG00000014776	0	0	0	0	0	0
ENSMUSG00000014778	0.341493002	0.399949157	0.342883281	0	0	0
ENSMUSG00000014782	0	0	0	0	0	0
ENSMUSG00000014786	0.256094061	0.184097391	0.288353507	1.864891021	2.184025343	1.293696899
ENSMUSG00000014791	0.055791539	0	0.082014271	0	0.159733618	0
ENSMUSG00000014813	0.471314041	0.883835861	0.536390423	5.695787696	5.266984548	6.091487461
ENSMUSG00000014837	1.073421667	0.676630473	0.609392355	0	0	0
ENSMUSG00000014846	3.325755364	2.876480715	3.768529122	10.34955968	10.40342981	9.13918453
ENSMUSG00000014850	7.713896595	7.735855741	7.71020869	4.100588411	4.459029102	3.601751486
ENSMUSG00000014852	0.023109592	0.011482312	0.025478545	0	0	0
ENSMUSG00000014856	1.129861739	0.411683822	0.76817139	9.580470247	10.83672615	9.724431052
ENSMUSG00000014859	56.10746678	48.67250914	50.7722684	43.51459613	41.18192486	43.91873665
ENSMUSG00000014867	210.7272437	205.58763	205.3947554	163.8091319	176.9815385	175.2236547
ENSMUSG00000014873	2.003780619	1.800386435	1.850194304	2.75455557	2.55770644	2.155753421
ENSMUSG00000014905	166.7553752	166.7705777	173.9084032	197.3894741	196.999086	198.9123666
ENSMUSG00000014907	0.723237473	0.851092778	0.839343375	0.176054613	0.054491067	0.282428311
ENSMUSG00000014932	6.798869273	8.089386713	7.880219099	6.216625635	5.837468057	5.286314675
ENSMUSG00000014956	6.760781146	7.467159114	7.968378205	12.64596321	11.78703248	11.32860251
ENSMUSG00000014959	26.22956081	24.40057101	23.99896848	21.50485505	21.50103136	20.29150321
ENSMUSG00000014980	0.298441509	0.269608519	0.194429541	0.083655668	0.077677373	0
ENSMUSG00000015001	0	0	0	0	0	0
ENSMUSG00000015002	7.863181306	7.408503476	6.64688286	2.681614464	2.81316091	2.87806443
ENSMUSG00000015013	4.031329311	2.794912034	4.23785438	32.95440711	23.08374463	31.16296305
ENSMUSG00000015016	0.644915793	0.28198289	0.36973342	4.215680644	6.203978428	5.435784786
ENSMUSG00000015023	51.35519638	53.60525338	48.44014682	40.9444563	44.02424897	37.69658636
ENSMUSG00000015027	2.98295883	2.789235713	2.52419938	0.916369368	0.378170114	0.588019022
ENSMUSG00000015053	1.059501786	0.838093914	0.83685551	4.144523885	3.305047763	2.987995262
ENSMUSG00000015083	0	0	0	4.113443902	4.474253125	2.262453183
ENSMUSG00000015085	0.200566387	0.305605944	0.368543922	0.577196593	0.153128093	0.873032627
ENSMUSG00000015087	1.066065318	0.828885588	1.003225202	0.893980614	1.570793208	1.429718612
ENSMUSG00000015090	0.276081841	0.445818695	0.285358932	9.576773059	11.75771169	14.8510363
ENSMUSG00000015092	3.75925676	3.048654111	4.168436038	18.119678	20.28871652	18.85128559
ENSMUSG00000015093	0.056232579	0.50291846	0.309984769	0.693548475	0.643985338	0
ENSMUSG00000015094	0.364230476	0.173733907	0.353379462	0.359380981	0.250273872	0.259434916
ENSMUSG00000015095	11.17823331	9.116248465	9.764723364	10.69364487	8.381304596	12.22973812
ENSMUSG00000015112	28.60351988	28.02207161	29.00817555	6.837606397	8.72983337	8.871506045
ENSMUSG00000015120	120.6812568	116.1689989	117.5733156	84.75278926	82.53565032	82.00863753
ENSMUSG00000015126	12.96170372	12.00272472	9.237442099	6.697804756	7.517664416	5.525833116
ENSMUSG00000015127	1.228830032	1.066612267	0.967712015	1.314539041	1.392917697	1.533217821
ENSMUSG00000015133	0.04416988	0.093272201	0.066959357	0	0	0
ENSMUSG00000015134	0.184884242	0.336828165	0.149480201	0.152018856	0.070577557	0.329224425
ENSMUSG00000015143	1.510550414	1.441626155	1.508750048	3.412513679	2.569171468	4.483076253
ENSMUSG00000015149	4.294895817	4.447657037	4.087193817	3.031915687	3.041759547	3.756885516
ENSMUSG00000015165	1.801955176	1.534165542	1.754806438	6.396187607	4.940123712	5.021654129
ENSMUSG00000015176	35.59451047	34.0329378	32.60490432	54.85178318	54.42898866	52.4476524
ENSMUSG00000015189	0.197350303	0.182104292	0.108790295	3.477191264	2.623319022	3.535146147
ENSMUSG00000015202	4.864638316	4.929920352	3.989779467	4.710237088	4.501016108	4.181587793
ENSMUSG00000015214	0.281671568	0.337815931	0.3747964	1.093117152	0.917670864	0.778304747
ENSMUSG00000015217	144.0515555	143.5655859	143.9614781	122.6860553	129.6716655	124.0608709
ENSMUSG00000015222	5.481775615	6.126377853	5.793875211	3.264218848	3.996690696	3.968436275
ENSMUSG00000015224	0	0	0	0.578407374	0.634722139	0.657955556
ENSMUSG00000015242	0	0	0	0	0	0
ENSMUSG00000015243	0.06589679	0.087311222	0.054488879	1.744010394	1.564350566	2.1675821
ENSMUSG00000015247	0.354195246	0.100563818	0.446289868	2.184246027	2.897361422	0.901024998
ENSMUSG00000015289	3.773175419	4.28115249	5.370697026	9.63726958	8.948560247	8.106153697
ENSMUSG00000015290	1.086709794	0.629937473	0.619022417	3.183215327	2.022343518	2.203875664
ENSMUSG00000015291	8.073799291	7.753300241	9.010974386	3.226711678	4.361441672	4.776627982
ENSMUSG00000015305	4.088013741	3.369562238	3.629242814	1.758830436	1.769233839	2.139660844
ENSMUSG00000015312	50.68172132	42.74780425	46.163637	74.35896957	87.38413059	76.4416987
ENSMUSG00000015314	0.042029076	0.083530852	0.069506186	0.016199018	0	0.015591962
ENSMUSG00000015316	3.595998499	3.545881955	3.730210482	2.280282835	2.487858889	1.838169707
ENSMUSG00000015335	1.721567483	1.37811867	1.493831364	3.833749469	3.924883191	3.027758075
ENSMUSG00000015337	0.160604053	0.159596576	0.590224998	0	0	0
ENSMUSG00000015340	0	0	0	0.891236061	0.617152616	0.537965635
ENSMUSG00000015341	12.58967676	13.75924889	13.55841856	9.69168516	8.187594741	8.286411379
ENSMUSG00000015342	0.056055329	0.055703691	0.086522148	0.518521762	0.513564352	0.465817538
ENSMUSG00000015354	0.553693326	0.92926041	0.949592262	2.428094466	2.342644611	2.957894603
ENSMUSG00000015355	0.909369236	1.117690572	1.319195065	0	0	0
ENSMUSG00000015357	31.09220621	31.39889823	33.04043726	50.49594644	50.29140281	45.09912919
ENSMUSG00000015363	0	0	0.02244354	0.659063325	0.466258746	0.302078573
ENSMUSG00000015365	0.863881895	0.736790839	0.674956079	1.468173977	1.791704845	2.018791897
ENSMUSG00000015377	0.111171332	0.024549766	0.142995362	2.532799287	2.334114864	2.932791493
ENSMUSG00000015396	0	0	0	3.438938915	3.193181617	2.521954346
ENSMUSG00000015401	0.073714209	0.40288488	0.081270618	0	0	0
ENSMUSG00000015405	0.78659841	0.79669604	0.817199614	0	0	0
ENSMUSG00000015437	0	0	0	0	0	0
ENSMUSG00000015441	0	0	0	0	0	0
ENSMUSG00000015443	0.119427848	0.296696678	0.197505511	0.920607367	0.170963579	0.531664628
ENSMUSG00000015451	0	0	0	0.02827389	0	0
ENSMUSG00000015452	0	0	0	0.081955985	0.076099155	0
ENSMUSG00000015461	1.135257645	1.476832735	0.750979423	5.982578829	5.67323754	4.716972803
ENSMUSG00000015467	0.064630743	0.080281639	0.035628005	0	0	0
ENSMUSG00000015468	0	0	0	0	0	0
ENSMUSG00000015474	5.475211724	4.932474443	5.148403503	5.772849165	4.487695839	6.331839614
ENSMUSG00000015476	0	0	0	0	0	0
ENSMUSG00000015478	58.28880268	50.25853663	54.78724739	9.347237605	12.52449436	10.81911825
ENSMUSG00000015484	0	0.014567333	0	0	0	0
ENSMUSG00000015488	7.954663209	7.772213829	7.787467359	5.907501968	5.277029656	4.858392833
ENSMUSG00000015501	1.267142959	1.174698268	0.955747209	1.451573705	1.5200307	1.501810486
ENSMUSG00000015519	0	0	0	0	0	0
ENSMUSG00000015522	37.49759983	39.91792011	37.48626805	13.26910593	13.48070345	13.84759378
ENSMUSG00000015533	0	0	0	1.29081649	1.140575361	0.621221646
ENSMUSG00000015536	2.608411572	2.298491534	2.52238722	1.918633604	1.997464133	1.790771426
ENSMUSG00000015542	0.950292473	0.780099721	0.911049138	5.52052501	5.993489877	6.25375022
ENSMUSG00000015568	4.094656548	3.927802198	4.173514762	5.771626897	5.957289921	5.642137974
ENSMUSG00000015575	17.8173641	18.21716693	17.56591766	26.39280537	22.15844737	21.70064475
ENSMUSG00000015579	1.044856622	1.223713289	1.028539628	1.323199533	2.564117361	1.328987253
ENSMUSG00000015597	2.910261686	2.757111017	2.679301448	1.286300808	1.346044756	1.080878189
ENSMUSG00000015599	0.850462198	0.824811649	0.815929446	3.37874413	3.359708249	3.179317293
ENSMUSG00000015605	8.084934133	7.16378587	7.35017587	13.20402428	9.294834073	9.717590189
ENSMUSG00000015619	6.35880487	5.764500215	5.323041624	5.072597506	5.099188583	4.755132874
ENSMUSG00000015627	0	0	0	0	0	0
ENSMUSG00000015647	0.759564469	0.749833896	0.688673574	0.077040641	0.114456123	0.133476394
ENSMUSG00000015652	0.578578921	0.369610371	0.410071355	0	0	0
ENSMUSG00000015653	1.942366987	1.99304723	2.058815509	2.680275877	2.515567728	3.219575768
ENSMUSG00000015656	30.7335397	32.54096489	32.02715496	53.99982444	58.62831054	49.15183623
ENSMUSG00000015659	2.188744983	2.088508604	2.598208878	0	0	0
ENSMUSG00000015665	0	0	0	0	0	0
ENSMUSG00000015668	14.99604168	15.7261654	15.1763996	19.30392892	18.72871042	20.20829672
ENSMUSG00000015671	90.12342956	87.01211531	90.09037434	78.0682849	93.11420846	88.38211046
ENSMUSG00000015672	36.08579294	36.22759156	37.86512391	23.98973338	33.51910145	27.7088651
ENSMUSG00000015697	20.64791689	25.16834668	21.35919452	22.39115129	24.13136071	22.57481266
ENSMUSG00000015702	0.905906028	0.627428315	0.817175478	0	0	0.16294465
ENSMUSG00000015709	0.266441059	0.205931959	0.138717076	0.159744355	0.18011321	0.384394886
ENSMUSG00000015711	40.77732328	42.49094156	42.05271542	28.51714907	27.80768918	27.1217047
ENSMUSG00000015714	4.00952359	3.838226744	5.478736248	6.969067891	5.0305661	5.903873428
ENSMUSG00000015721	49.73964745	50.47183276	48.22390908	45.92136555	46.27002105	44.35726875
ENSMUSG00000015733	22.84990306	24.46356292	25.03245426	41.49857309	39.62559869	41.40581254
ENSMUSG00000015745	0.393006696	0.390541345	0.491066111	1.292580215	2.32540378	1.088623306
ENSMUSG00000015747	1.539963897	1.211490372	1.037559644	4.088825374	4.347748171	3.808642373
ENSMUSG00000015748	4.282377572	4.75498748	3.707266707	7.454512856	6.418125562	6.145871543
ENSMUSG00000015749	41.29215333	42.3969319	43.68639866	32.18057144	32.98772457	31.2350981
ENSMUSG00000015750	6.449501885	6.146781176	5.79216874	10.55349596	10.10627658	9.448168438
ENSMUSG00000015755	12.90271411	13.86337111	14.28672558	18.41911004	18.15183156	18.49967587
ENSMUSG00000015757	10.05804671	9.61794951	9.902364929	6.814678282	6.706583125	6.231988677
ENSMUSG00000015759	90.52621369	89.03984472	96.36924969	65.3254192	65.74208414	57.60620107
ENSMUSG00000015766	5.849644626	5.272848694	5.309237476	2.059314108	2.26820445	1.941131726
ENSMUSG00000015776	10.65241713	10.94548854	10.12118284	8.253879332	9.28700273	8.552091813
ENSMUSG00000015787	0.17783553	0.530159876	0.29409805	1.553620828	0.933443332	0.879646511
ENSMUSG00000015790	7.433991803	7.693820454	7.945512628	8.758373853	6.97069127	10.16435809
ENSMUSG00000015804	137.4703071	134.7910238	133.8706621	65.95360882	59.89102201	64.08868198
ENSMUSG00000015806	14.51328888	13.06225378	13.7903694	14.22976835	13.62291915	16.67195803
ENSMUSG00000015812	76.6774922	82.05775899	77.67349644	50.85534048	53.31914309	47.65286589
ENSMUSG00000015829	0	0	0	0.552300027	0.329224804	0.308460796
ENSMUSG00000015837	11.76809132	12.19978548	11.06752772	32.7302802	34.80917294	35.88202884
ENSMUSG00000015839	8.724997126	8.417009629	7.569899925	10.42359874	14.33562936	11.67918445
ENSMUSG00000015843	0.099098597	0.295430841	0.382400018	0.076389971	0	0
ENSMUSG00000015846	3.834110583	3.344155061	3.325429431	1.092256313	0.656247234	0.865796346
ENSMUSG00000015850	0.155892032	0.235738868	0.134508875	0	0	0
ENSMUSG00000015852	0	0	0	0.601431925	0.767871121	1.085425001
ENSMUSG00000015854	0	0	0	0	0	0
ENSMUSG00000015869	60.11435958	58.8658488	57.78720236	41.25320783	44.95233143	39.13716957
ENSMUSG00000015879	0.099280128	0.039462936	0.11675444	0	0	0
ENSMUSG00000015880	12.17717843	12.99714523	12.7506308	11.17470901	11.07940046	11.65226627
ENSMUSG00000015882	0.313888435	0.287925597	0.282841579	0.804983378	0.648083893	1.034581863
ENSMUSG00000015889	0	0	0	1.27396731	1.734957596	1.553219009
ENSMUSG00000015890	0.117528644	0.140149658	0.10366116	3.623869561	3.499492405	5.790188682
ENSMUSG00000015932	61.28485954	61.55144144	62.6424229	44.34899534	50.55807239	47.45948397
ENSMUSG00000015937	0.814872747	1.042307761	0.737152795	2.989317175	2.847476367	2.492827005
ENSMUSG00000015942	0.151447032	0.127694422	0.187210802	0.028301252	0.131393783	0.108962665
ENSMUSG00000015943	13.51681514	9.79962803	10.93037237	0	0	0
ENSMUSG00000015944	2.724929601	2.782638082	2.639102076	4.0617538	4.051655904	3.864859591
ENSMUSG00000015947	0.32970666	0.327638394	0.193869192	3.558152807	3.712927442	3.229107934
ENSMUSG00000015950	0.217500184	0.247012337	0.445335476	0	0	0
ENSMUSG00000015957	0.055022837	0.00683471	0	0.508971035	0.275682387	0.571546972
ENSMUSG00000015961	95.67873348	99.64649931	99.40786695	70.09416313	70.19113292	71.45579639
ENSMUSG00000015962	0	0	0	0	0	0
ENSMUSG00000015966	4.662315652	4.218476436	4.542276819	0	0	0
ENSMUSG00000015968	0.166251783	0.428319312	0.312278965	0.901830642	0.511244366	0.657878888
ENSMUSG00000015970	5.04271769	4.21647621	5.095915958	3.334913646	3.003957275	3.045325933
ENSMUSG00000015971	14.00549124	13.86430983	14.879152	9.3483533	10.37025895	6.728611502
ENSMUSG00000015980	2.05755268	1.951353738	1.940707505	2.074543266	2.239872018	1.346679069
ENSMUSG00000015981	2.49680466	3.242680739	2.684613533	4.230434801	3.397288423	4.548788908
ENSMUSG00000015994	23.61693624	24.24794973	23.97569581	24.67151332	24.82871361	28.45709032
ENSMUSG00000016018	9.46736384	9.108901836	8.712436232	13.70759052	16.22389597	17.58336018
ENSMUSG00000016024	1.90829929	2.054355803	1.987033812	0	0	0
ENSMUSG00000016028	1.874595703	1.737453061	1.777186164	0.007939718	0	0.015284356
ENSMUSG00000016087	0	0	0	0	0	0
ENSMUSG00000016128	15.92863364	16.21365524	16.03200539	12.85279934	13.35617649	14.45428924
ENSMUSG00000016150	0.080164774	0.095594275	0.038888268	0.420205104	0.270828003	0.285499741
ENSMUSG00000016179	0	0	0	0	0	0
ENSMUSG00000016181	3.276748998	3.377435047	3.161066123	6.449044931	6.013126805	6.336687883
ENSMUSG00000016194	0.174028653	0.272708287	0.236145537	0	0.03832705	0
ENSMUSG00000016200	0.302354146	0.257534968	0.267869191	0.099886773	0.061832368	0.112167449
ENSMUSG00000016206	0.079147941	0.275280047	0.414491456	11.59209847	10.82034197	11.5100339
ENSMUSG00000016239	11.83828543	12.83213132	12.35232382	8.10134483	7.543767915	6.490738998
ENSMUSG00000016252	4.407404477	3.912797266	3.001273947	41.01908724	40.31454571	36.45223082
ENSMUSG00000016253	5.724293158	5.158776182	5.886721514	9.79892821	12.29167645	10.36902776
ENSMUSG00000016255	0	0.160883035	0	0	0.115880719	0
ENSMUSG00000016256	7.068993167	7.672172535	6.835755734	36.95660404	39.91234323	30.414648
ENSMUSG00000016257	65.35168893	70.0343097	70.58353194	43.44242226	46.25061153	44.67469248
ENSMUSG00000016262	0	0	0	0	0	0
ENSMUSG00000016283	0	0	0	0	0	0
ENSMUSG00000016308	126.3133207	125.9814185	134.4428503	87.88834314	87.9181709	94.85315054
ENSMUSG00000016319	91.5323578	91.88578952	92.37704315	122.6995119	116.6530926	120.8204637
ENSMUSG00000016327	0	0	0	0	0	0
ENSMUSG00000016344	7.752351244	7.70372036	5.635411732	4.990849579	9.390328127	7.458559638
ENSMUSG00000016346	0	0.003475105	0	0.355830899	0.480584892	0.373632193
ENSMUSG00000016349	0	0	0.090318019	0.505185501	0.078180562	0.891465178
ENSMUSG00000016356	0.149291931	0.053947424	0.089779514	0.920651279	1.204573577	1.24866588
ENSMUSG00000016382	4.102218359	4.603559097	3.627070489	9.854017902	9.995600651	9.803554509
ENSMUSG00000016386	0.739380422	0.429287608	0.613670286	1.178323672	0.475703038	0.887608275
ENSMUSG00000016409	1.466752591	1.490232108	1.631611926	0	0	0
ENSMUSG00000016427	43.46147557	42.58149652	48.51564964	69.93583918	71.74288692	72.5550917
ENSMUSG00000016458	0.339882595	0.164311051	0.364596129	0.028324094	0.026299966	0.054525304
ENSMUSG00000016477	0.6944266	0.60159986	0.602019648	0.329413825	0.101957629	0.563678365
ENSMUSG00000016481	0.764337073	0.98358002	0.860876438	1.475088944	1.212240639	1.583006727
ENSMUSG00000016487	7.009291187	7.358914279	6.862904108	1.284294816	1.507104978	1.092073046
ENSMUSG00000016493	0	0	0	0.876992639	0.728602115	0.877448262
ENSMUSG00000016494	0	0	0	1.540457737	1.765615221	1.552232197
ENSMUSG00000016495	0.209713918	0.059542392	0.330302276	4.018345744	4.117166596	3.912215702
ENSMUSG00000016496	0.377078098	0.343486612	0.57163177	0.654007404	0.539795551	0.303091896
ENSMUSG00000016498	0	0	0	0	0	0
ENSMUSG00000016503	5.416027127	6.09226106	5.614179411	3.40881253	3.420982554	5.203309346
ENSMUSG00000016510	7.686435231	7.588583213	7.342412789	7.426663706	7.563279338	7.280117175
ENSMUSG00000016520	25.75005399	25.11695917	22.99949579	8.240092502	11.4768447	10.91479752
ENSMUSG00000016524	0.520041236	0.467561945	0.491443216	0	0	0
ENSMUSG00000016526	19.48244748	19.52038211	20.87744494	30.72618337	33.32391092	27.68810566
ENSMUSG00000016528	1.759057132	1.971174286	1.877482234	2.538829866	3.750404585	2.221534102
ENSMUSG00000016529	0	0	0	0	0	0
ENSMUSG00000016534	5.305277701	5.532489163	6.637321703	12.40875991	12.09340013	13.60578875
ENSMUSG00000016541	5.725937392	5.118684498	4.980464568	5.933342953	5.643701613	6.337807769
ENSMUSG00000016552	2.740445815	3.008910967	2.429771169	7.740790404	8.038051718	9.412913802
ENSMUSG00000016554	5.88440078	6.217581797	5.305056618	9.646133632	9.76716716	10.52259868
ENSMUSG00000016559	1097.828444	1101.763434	1128.335102	690.314712	663.0458762	674.2632385
ENSMUSG00000016619	85.84118403	83.10795616	79.77929125	73.85486677	85.24438407	77.32131795
ENSMUSG00000016624	0.433745195	0.47744229	0.48556526	0.12345293	0.305681596	0.13863097
ENSMUSG00000016626	238.1357017	247.5378467	245.3051018	216.8666472	215.6945776	219.936995
ENSMUSG00000016637	1.63074478	1.201416321	0.681966492	4.854839325	3.380923027	4.255681144
ENSMUSG00000016664	63.31585713	62.44560089	57.77493734	42.25227629	43.3636686	47.4071732
ENSMUSG00000016756	0.082747379	0.138937473	0.283126883	0.36071893	0.441141581	0.237112898
ENSMUSG00000016757	3.42011872	3.328152441	3.223099491	1.837816981	2.437829785	2.232240124
ENSMUSG00000016758	34.18666475	34.45195888	37.55805706	4.651849527	5.35607318	7.701337853
ENSMUSG00000016763	0.456840853	0.420096332	0.45104901	0	0	0
ENSMUSG00000016831	26.33810822	24.91802347	25.58455272	21.1496808	22.85456641	23.63029659
ENSMUSG00000016833	0.899094129	1.497849465	0.932950443	0.326148261	0	0
ENSMUSG00000016918	0.136045598	0.097638794	0.272206919	0.04660911	0	0.014954146
ENSMUSG00000016921	5.832709605	5.948959611	5.243627598	9.630663147	10.70381286	10.35824914
ENSMUSG00000016933	0.405601718	0.514617877	0.431209053	0.882140344	0.642837853	0.988804631
ENSMUSG00000016940	0	0	0.041702172	0	0	0
ENSMUSG00000016942	0	0	0	0	0	0
ENSMUSG00000016946	15.26631725	15.05749122	14.82428071	8.291824551	7.610427243	7.305766443
ENSMUSG00000016982	0	0.048005422	0.053260541	0	0	0
ENSMUSG00000016984	13.86989653	15.22198584	14.66203515	10.88025921	11.67944736	11.66304077
ENSMUSG00000016995	0.241971807	0.32789169	0.339533375	0.067826735	0	0.032642468
ENSMUSG00000016998	0.077848659	0.928323723	0.600802217	0	0	0
ENSMUSG00000017000	0	0	0	0	0	0
ENSMUSG00000017002	0.048226584	0.047924057	0.106340538	0	0	0
ENSMUSG00000017003	0	0	0	0	0	0
ENSMUSG00000017004	0	0	0	0	0	0
ENSMUSG00000017007	0.059568077	0.138120275	0.071147237	0	0	0
ENSMUSG00000017009	1.943832412	0.999123442	1.55189548	8.267032469	8.76371253	11.3390476
ENSMUSG00000017049	0.153113999	0.202871343	0.253214464	0.314740384	0.146124027	0
ENSMUSG00000017057	0.076653246	0.159962032	0.270434988	0	0	0
ENSMUSG00000017064	0	0	0	0	0.153561066	0
ENSMUSG00000017119	35.02151248	36.6166018	35.6941123	33.55619882	31.92882307	34.05618488
ENSMUSG00000017132	48.3676209	45.47925475	46.95527036	51.98878441	52.21632669	49.60800851
ENSMUSG00000017144	11.05533511	12.1662441	10.63141446	4.671750039	4.650367501	5.106395631
ENSMUSG00000017146	4.341579467	3.714577735	4.260911938	0.246761182	0.286408574	0.158342557
ENSMUSG00000017165	0.742270038	0.122935624	1.091146387	0	0	0
ENSMUSG00000017167	14.1517731	12.73466583	12.72439199	17.08384019	20.81322249	17.30605316
ENSMUSG00000017176	1.214689467	1.190534459	1.109890496	4.053202739	6.76485885	5.086517369
ENSMUSG00000017188	3.853772206	3.925337234	5.027771024	23.3692959	22.34287507	19.15762875
ENSMUSG00000017195	2.096409336	2.956882971	2.311311272	2.91924979	3.581905379	2.809851244
ENSMUSG00000017204	0.396639773	0.539365392	0.368251899	0	0	0
ENSMUSG00000017210	7.775945719	7.177082641	7.030481157	7.526190865	6.863553909	6.726708614
ENSMUSG00000017211	0	0	0	0	0	0
ENSMUSG00000017221	70.08875243	64.78759335	67.2061708	51.78895556	52.63105341	52.9764322
ENSMUSG00000017264	11.65381859	12.63493618	11.22493317	26.63262809	27.44938229	24.64772461
ENSMUSG00000017286	1.952192861	2.231880379	2.256792362	4.704464618	3.282984707	3.318779576
ENSMUSG00000017288	0.864055775	0.91297953	1.055127861	0.101173033	0	0
ENSMUSG00000017291	21.00409273	21.47557963	22.85666619	30.46423262	30.33999969	32.63353291
ENSMUSG00000017299	0.093862297	0.039974354	0.073917198	0.165379608	0.153561066	0.318364053
ENSMUSG00000017300	0.035567106	0	0	6.251039098	2.851245086	3.800072928
ENSMUSG00000017307	4.88022076	4.849606894	5.175968351	1.935953266	1.470766916	1.566953063
ENSMUSG00000017309	0	0	0	0	0	0
ENSMUSG00000017310	0.227326376	0.828301272	0.417715827	0	0	0
ENSMUSG00000017311	0	0	0	2.50270979	1.549238897	2.944236817
ENSMUSG00000017314	0.035515313	0.011764174	0.078311942	0	0	0
ENSMUSG00000017316	0	0	0	0	0	0
ENSMUSG00000017344	0	0	0	0	0	0
ENSMUSG00000017376	10.10270358	10.55842544	11.52995377	15.14041659	15.21003043	13.23975391
ENSMUSG00000017386	40.78764839	36.09982925	36.57345694	29.52890077	29.94277516	34.11703114
ENSMUSG00000017390	0.069760796	0.069323183	0.153823885	0.053774981	0	0.05175977
ENSMUSG00000017400	30.63824612	30.05871947	26.7733223	22.10815569	23.35703433	23.48563708
ENSMUSG00000017404	44.46236262	37.93081229	41.77611958	134.1761817	132.9571374	128.156406
ENSMUSG00000017405	0.392314306	0.471072736	0.240294589	1.831289381	1.731620094	1.390724166
ENSMUSG00000017412	0.387297729	0.470043938	0.370999511	0	0.018177875	0
ENSMUSG00000017417	0.882558461	0.736698588	0.674633519	0	0	0.034923931
ENSMUSG00000017418	2.499383896	2.521665695	2.641279506	3.14657383	2.781092801	3.627909201
ENSMUSG00000017421	35.10769308	34.81951198	35.03615657	18.15819908	18.40223409	18.16262619
ENSMUSG00000017428	30.71821116	30.512225	28.80990577	34.12865881	35.14840297	33.60379214
ENSMUSG00000017446	0	0	0	2.85814627	2.315652805	3.263485746
ENSMUSG00000017453	0.161275946	0.160264254	0	0.852474968	1.088387366	1.196604161
ENSMUSG00000017466	0.116852915	0.043544959	0.112727521	2.026706722	1.212761917	0.736952313
ENSMUSG00000017478	14.11847689	13.70993056	13.23430557	19.06469668	20.36160411	17.93674853
ENSMUSG00000017485	0.653695984	0.516116827	0.651597253	2.94056914	3.256002031	3.202439289
ENSMUSG00000017491	1.181662585	0.810791637	1.178718617	0	0	0
ENSMUSG00000017493	0.238402703	0.236907191	0.29836034	0.158938192	0	0.305964004
ENSMUSG00000017499	13.48407552	14.07000445	13.73244977	17.41590545	22.20049858	22.9323795
ENSMUSG00000017548	68.90452483	74.20737312	75.37791498	81.80807488	84.11646632	82.17481599
ENSMUSG00000017550	3.585043396	4.144425587	3.781781259	3.634223474	4.0883493	4.821004776
ENSMUSG00000017561	7.806232695	6.297385249	7.803962957	14.96891159	16.82432478	14.388135
ENSMUSG00000017588	1.652149439	1.38639658	1.254818346	1.811280146	2.20741555	1.634439969
ENSMUSG00000017607	0.033040857	0.131334361	0.121426199	0	0.031532474	0
ENSMUSG00000017615	21.56790812	21.76165375	21.25657631	28.84242672	27.12598755	30.35234129
ENSMUSG00000017631	16.95231354	17.15109882	15.63364378	11.20793581	11.52052045	11.05696679
ENSMUSG00000017639	3.589647524	3.624051766	3.08189179	2.696424506	2.077330239	2.742712085
ENSMUSG00000017652	0.584779194	0.481491843	0.4789383	1.751586606	1.530741427	2.776852404
ENSMUSG00000017664	14.97562357	14.1375967	15.47684099	15.66836576	17.8580063	14.06715238
ENSMUSG00000017667	1.283103397	1.46114345	1.326697032	0	0	0
ENSMUSG00000017670	0.329364662	0.161523955	0.278240688	0.910047785	1.224656424	0.850554173
ENSMUSG00000017677	94.93125533	97.19376114	105.3156732	92.26690935	88.51333772	93.65951836
ENSMUSG00000017679	3.514276309	3.60151178	3.236676459	0	0	0.028380462
ENSMUSG00000017686	63.93937391	68.25680432	67.82083046	81.98165355	78.35614485	79.23157722
ENSMUSG00000017688	0.021637783	0.021502048	0.071567586	0	0	0
ENSMUSG00000017692	0.20435684	0.250857229	0.145785824	0.518916075	0.929248806	0.606498989
ENSMUSG00000017697	8.072773705	8.996652448	7.427371326	11.17489507	10.90529018	10.62957462
ENSMUSG00000017707	9.225218114	9.83741104	9.852284667	18.20935	21.68134284	20.49576371
ENSMUSG00000017713	0.019555797	0.07773249	0.021560453	0	0	0
ENSMUSG00000017715	35.43772255	34.51556518	32.82927614	7.156242022	9.165289178	8.804052536
ENSMUSG00000017716	139.3578177	133.505124	137.4048219	90.90591838	98.80101809	90.99919885
ENSMUSG00000017718	0.32160141	0.551282381	0.257062249	0.099162342	0.276227676	0.262477173
ENSMUSG00000017720	0.426500628	0.484371622	0.738918726	0	0	0
ENSMUSG00000017721	0.597704478	0.696613946	0.667110376	0.273030753	0.760557373	0.788396873
ENSMUSG00000017723	0	0	0	0	0	0
ENSMUSG00000017724	0.183335598	0.637649336	0.545748958	3.674421608	3.438080875	4.053628767
ENSMUSG00000017733	0	0	0	0	0	0
ENSMUSG00000017734	0.447323821	0.547594313	0.514621331	0	0	0
ENSMUSG00000017737	0.257281128	0.335563188	0.17728431	0	0	0
ENSMUSG00000017740	0.061133202	0.144280563	0.084249922	0.011781104	0	0
ENSMUSG00000017747	9.068819296	7.940581804	7.597897115	1.433986186	1.664386327	1.756678917
ENSMUSG00000017754	0.199908792	0.088291002	0.122445194	0.136977177	0	0
ENSMUSG00000017756	1.84108816	2.072007936	1.821944392	4.29179583	3.381770211	3.390350692
ENSMUSG00000017760	6.674395625	6.758460864	6.653331631	13.7508672	12.45718956	12.96690373
ENSMUSG00000017764	15.65413079	15.00689877	17.05578334	20.85296514	21.4425582	22.59182755
ENSMUSG00000017765	0.225139698	0.23688782	0.204415369	0	0	0.039304661
ENSMUSG00000017767	0.250032379	0.298156697	0.110265232	10.33070316	6.872195035	9.498327177
ENSMUSG00000017774	39.02281356	38.57191532	38.31626406	36.02618332	34.68875679	36.48429083
ENSMUSG00000017776	30.93210299	32.11296808	30.89957015	22.18387378	20.68465931	23.42351741
ENSMUSG00000017778	4.830333757	3.750025651	4.354696734	51.11991891	51.86046386	53.31077847
ENSMUSG00000017781	7.187501388	6.108373098	8.205399693	6.416961101	5.60324952	5.603831878
ENSMUSG00000017801	2.590580606	2.249002377	2.149951393	13.34222119	11.41068569	13.3069087
ENSMUSG00000017802	1.672813455	1.827763965	1.949181465	10.68255962	10.39581459	10.23517367
ENSMUSG00000017817	0.02674847	0.026580675	0.014745221	1.27837854	0.765820402	0.873237806
ENSMUSG00000017830	0.365236785	0.397511888	0.268451358	0	0	0
ENSMUSG00000017831	6.361939704	7.545649832	8.291809814	6.402302808	7.18902937	5.44582176
ENSMUSG00000017832	2.351544197	2.414685939	3.370379854	63.56476856	66.98911122	59.78688353
ENSMUSG00000017837	21.56690697	22.80665405	17.47381891	39.35519305	40.32224744	40.09890009
ENSMUSG00000017843	32.36067749	32.74004994	35.11352473	34.68645433	32.38122632	33.94635854
ENSMUSG00000017858	10.12431254	11.41300633	10.23290478	3.757339704	2.849209936	3.435707144
ENSMUSG00000017861	44.21623987	41.11867504	39.12503013	34.69958376	34.45342415	33.81853426
ENSMUSG00000017868	0	0	0	0	0.047751551	0
ENSMUSG00000017897	0.057617991	0.267197238	0.127048769	0.029609815	0	0
ENSMUSG00000017922	0	0	0	0	0	0
ENSMUSG00000017929	3.031625189	2.605675901	2.403029562	4.684028059	5.370431121	4.665311858
ENSMUSG00000017943	0	0	0	0	0.126301	0
ENSMUSG00000017950	0.100189031	0.19912108	0.233913942	1.053969586	1.012396172	1.119417598
ENSMUSG00000017969	3.502674091	2.808794047	2.639664615	15.55080497	19.10456388	13.68506547
ENSMUSG00000017978	1.234400918	1.474944753	1.167455914	1.302342803	1.328497456	1.138777168
ENSMUSG00000017999	5.534793989	5.963794167	5.079708893	5.755430089	3.991185031	5.031351603
ENSMUSG00000018001	7.097591818	7.280779907	7.180268164	0.074374383	0.034529679	0.089484015
ENSMUSG00000018008	0	0	0	0.722995087	1.196714424	0.786670617
ENSMUSG00000018012	38.42237713	32.49569792	35.05824651	48.78628091	42.84270596	43.62720144
ENSMUSG00000018040	15.83856932	15.1069274	12.98647706	16.44098252	15.64244076	14.32664715
ENSMUSG00000018042	24.97807182	26.34763834	27.30499902	23.9441237	21.28530367	23.81308303
ENSMUSG00000018068	1.914971339	1.700402808	1.948640988	6.450412671	6.619105783	6.940990549
ENSMUSG00000018076	4.459778947	4.387814418	4.498052409	10.74849531	8.882005083	10.09389667
ENSMUSG00000018102	2.783512642	1.306191	3.324586649	0	0	0
ENSMUSG00000018126	1.376791199	1.285236064	1.172942368	0.064321028	0	0
ENSMUSG00000018143	7.571116331	6.806051426	6.835398576	8.343827288	7.768434262	7.901259612
ENSMUSG00000018160	36.43423958	36.40596707	36.7320725	35.26194415	32.0346839	35.64814468
ENSMUSG00000018166	5.003989113	5.325098759	5.584734243	0.262501642	0.433319922	0.491291934
ENSMUSG00000018167	0.239980473	0.46105179	0.476245366	1.97321073	1.557369098	1.614375154
ENSMUSG00000018168	0	0	0	0	0	0
ENSMUSG00000018169	1.04233294	0.418301558	0.618790308	0	0	0
ENSMUSG00000018171	4.582649388	4.956578441	4.841220443	13.15326715	14.40704589	13.60058324
ENSMUSG00000018189	8.601370649	7.269657737	8.269514944	3.363983154	2.788912883	3.324648231
ENSMUSG00000018196	1.537511011	1.453729164	1.348228786	2.16034183	2.340283244	2.156397466
ENSMUSG00000018199	1.177990304	1.27136128	1.420400182	1.020696039	1.058752124	1.141761072
ENSMUSG00000018209	2.000497975	1.968648278	2.205568082	2.994330446	2.585722018	2.565085253
ENSMUSG00000018211	0.298465225	0.593185876	0.219373837	0	0	0
ENSMUSG00000018217	0.07252426	0.12011552	0.279855408	0.074540257	0	0
ENSMUSG00000018238	219.587915	213.2403434	218.3112075	147.3462687	142.9533303	143.487627
ENSMUSG00000018239	67.4828944	69.9460392	72.59633815	110.5030636	119.0629816	110.6723052
ENSMUSG00000018259	21.99111483	22.52275901	23.02976619	37.58674388	42.2666502	44.54098157
ENSMUSG00000018263	0	0	0	0	0	0
ENSMUSG00000018286	60.85927023	55.90090321	55.85349287	63.78515679	61.92493524	63.78564957
ENSMUSG00000018287	97.05013567	88.64655231	94.32333848	13.16008231	14.14613875	15.46275921
ENSMUSG00000018293	20.21927123	17.11795493	15.91349669	38.7415313	43.08623403	38.06217652
ENSMUSG00000018322	56.00883216	54.76458513	53.94893348	77.86382035	75.35433441	72.33472152
ENSMUSG00000018326	35.68909842	36.67749068	34.62623362	25.05941162	27.09851078	26.99177893
ENSMUSG00000018334	1.223727258	1.107330987	1.040916671	2.823676638	3.201951596	3.583726486
ENSMUSG00000018339	62.11786232	57.86043439	55.19678051	48.39155106	62.54720919	56.4060589
ENSMUSG00000018340	7.623256845	6.620062348	7.462528898	14.52250267	16.45964984	12.91188981
ENSMUSG00000018341	3.322346431	3.189716073	3.191617563	2.821173857	4.401726354	3.650277984
ENSMUSG00000018347	19.50115469	20.44018621	19.92573206	0	0.06871712	0
ENSMUSG00000018362	217.8742122	220.5425719	213.5003751	215.5633392	215.413544	207.3087702
ENSMUSG00000018363	12.33362416	12.8068914	13.31284475	17.08546876	16.485847	17.98007747
ENSMUSG00000018372	6.959260365	7.036812839	7.299104094	1.755095521	1.649071767	1.226770652
ENSMUSG00000018377	22.97444881	21.69342159	24.08182132	0.610190008	0.478055189	0.624030909
ENSMUSG00000018378	0.068930885	0.068498479	0.032570125	0.151814989	0.16915898	0.14612574
ENSMUSG00000018379	13.65378219	14.91008885	15.1303403	17.79261567	19.9879628	18.8857487
ENSMUSG00000018381	0	0	0	0	0	0
ENSMUSG00000018387	0.482475525	0.147522748	0.150032628	0	0	0
ENSMUSG00000018395	4.975030775	5.054210534	5.327554186	9.394816151	8.768867844	10.45567565
ENSMUSG00000018398	0	0	0	0.230613129	0.187366196	0.083239098
ENSMUSG00000018401	11.69610601	11.08351331	10.68807613	7.747014267	8.994999378	8.025082785
ENSMUSG00000018405	1.775875027	2.090077058	1.673528651	8.259465886	9.88477077	7.714389486
ENSMUSG00000018411	0.151128322	0.120144229	0.10830327	0.442688557	0.356966777	0.605508898
ENSMUSG00000018412	10.90710786	10.56309233	10.38684374	16.82182959	15.35896601	15.74917885
ENSMUSG00000018415	99.01461116	99.32940579	95.11750083	113.8159531	113.1855868	115.7313877
ENSMUSG00000018417	5.254651017	5.952672297	5.543315848	7.966938884	8.205293361	8.239594747
ENSMUSG00000018425	6.587434701	7.147284892	7.36646253	12.66369052	11.37380342	13.32623942
ENSMUSG00000018427	16.68946273	15.31305606	14.8147266	12.74286218	15.2272572	12.70088331
ENSMUSG00000018428	16.37221134	14.16335998	14.46328207	18.2062794	18.79799071	17.1969891
ENSMUSG00000018433	12.37578599	11.88645428	12.00474897	18.47373884	13.6255132	14.32919043
ENSMUSG00000018442	3.450216965	3.396957638	3.390768917	0.915597726	0.566777505	0.797353826
ENSMUSG00000018446	37.04214661	34.16836005	35.31119212	49.76553891	51.08084412	49.8429004
ENSMUSG00000018449	3.57423134	3.541860962	3.046532929	5.062757446	6.07684687	5.170167248
ENSMUSG00000018451	0	0	0	0	0	0
ENSMUSG00000018459	0	0	0	0	0	0
ENSMUSG00000018470	0.039725912	0.009869177	0	0	0	0
ENSMUSG00000018474	0.55269505	0.669790203	0.475591461	2.410785342	2.06482614	2.600494719
ENSMUSG00000018476	10.89619824	10.00244115	9.631281161	15.49283969	14.88940591	15.21583542
ENSMUSG00000018479	0.114386673	0.227338238	0.315280991	0	0	0
ENSMUSG00000018481	10.28876085	11.5235741	11.34345688	9.882448732	9.176218132	9.485972959
ENSMUSG00000018486	0	0	0	0.271862406	0.288496309	0.29905645
ENSMUSG00000018500	3.516227713	2.973109768	3.655636102	7.037731462	5.916637112	7.323235994
ENSMUSG00000018501	5.619219616	6.323349396	5.590411137	6.19088513	6.969378133	6.347791792
ENSMUSG00000018507	3.641564117	3.089151565	1.90251165	4.049256096	2.542916464	3.125539978
ENSMUSG00000018509	13.13488707	12.88074796	12.40267719	7.363638916	7.917001421	12.21693487
ENSMUSG00000018537	0	0.016038113	0	0.29858383	0.323453782	0.047899073
ENSMUSG00000018541	7.928515372	8.880414	8.399808142	12.46644119	13.52630475	11.86556624
ENSMUSG00000018543	0.683982807	0.36250248	0.703824393	0	0	0
ENSMUSG00000018547	0.240576889	0.358601607	0.2772946	0	0	0
ENSMUSG00000018548	20.49422597	20.67138481	19.33366497	20.43151121	18.92624169	20.00531261
ENSMUSG00000018554	65.55668595	58.56040057	62.15844192	105.5599175	104.2827494	97.30337045
ENSMUSG00000018559	1.460500777	2.332509081	1.394562094	15.35946057	14.11248713	15.17087878
ENSMUSG00000018565	70.31557936	66.94096574	69.46901913	56.60250457	51.66971727	54.95988454
ENSMUSG00000018566	0.531768117	0.86175115	0.559220367	0	0	0
ENSMUSG00000018567	19.8898046	18.61501345	19.90424979	57.2839447	54.86901761	61.68592713
ENSMUSG00000018569	2.5415509	2.249822884	2.367277936	3.062579046	4.307395773	3.988212518
ENSMUSG00000018570	0.336445597	0.429859359	0.238457878	1.630190376	1.582496066	1.925712632
ENSMUSG00000018572	33.66975899	31.98993009	33.28738248	39.64509978	38.97734542	34.26348133
ENSMUSG00000018574	0.233053263	0.252645064	0.140150969	0	0	0
ENSMUSG00000018581	1.241822873	1.234032857	1.293179786	0.87988746	0.659240905	0.969570259
ENSMUSG00000018583	25.38838834	24.8728839	23.76321124	30.83850923	30.65284516	29.45570559
ENSMUSG00000018585	26.34990033	22.94419576	24.87601988	79.78756004	63.39446428	77.42190068
ENSMUSG00000018589	0	0	0	0	0	0
ENSMUSG00000018593	0.456340653	0.461875746	0.503119919	20.06388156	20.27530554	20.01424411
ENSMUSG00000018595	0.155716683	0.478286854	0.483822994	0	0	0
ENSMUSG00000018599	3.268611802	3.26892884	3.141665961	7.429599734	8.93826042	5.720941079
ENSMUSG00000018604	11.36600995	11.16238387	10.95408678	20.84739287	19.22229153	18.07737323
ENSMUSG00000018620	0	0	0	0	0.04973391	0
ENSMUSG00000018623	0	0	0	0.657182637	1.830654951	1.739525685
ENSMUSG00000018634	0.115665385	0.022987962	0.025504438	0	0	0
ENSMUSG00000018648	293.8702416	293.3496801	286.7050246	166.6267149	160.0383029	153.4356781
ENSMUSG00000018651	3.052026041	3.080417843	3.797365538	7.19807237	6.601499334	7.553010526
ENSMUSG00000018654	0.06402941	0.009788885	0.021720934	0	0	0
ENSMUSG00000018656	0	0	0	0	0	0
ENSMUSG00000018659	3.249070331	3.141688157	2.734860497	4.799118336	4.121946498	4.012992493
ENSMUSG00000018661	1.278048003	0.895825257	1.176313568	0.80925578	1.045459254	1.18532676
ENSMUSG00000018666	31.94297353	30.69707986	32.72130451	20.36789399	20.20875123	22.78640604
ENSMUSG00000018669	2.903589554	2.699939769	2.970812059	1.426941419	1.025781473	0.620275399
ENSMUSG00000018672	2.82217254	2.036121265	2.131145288	0.079469096	0	0
ENSMUSG00000018677	18.74887212	16.90766282	17.26741138	21.51963145	22.87853718	24.88033557
ENSMUSG00000018678	10.55136641	8.447773075	8.913106292	13.15751249	15.62947135	12.12026124
ENSMUSG00000018697	5.00840391	5.716142272	4.986033161	6.605269616	6.27520952	5.798492442
ENSMUSG00000018698	2.291947104	1.881772449	2.226439722	4.330675417	3.44101989	2.986304855
ENSMUSG00000018707	0.452482278	0.474925014	0.615067748	3.266627491	3.308928114	3.08488627
ENSMUSG00000018727	22.36008622	22.37088989	20.75534352	2.656235076	2.103704554	3.233464646
ENSMUSG00000018733	5.37530018	6.381109825	5.544835025	3.771365972	4.400354003	5.206233649
ENSMUSG00000018736	47.76685294	46.1894798	45.58504703	26.08013033	24.64209007	22.48087683
ENSMUSG00000018740	0.696445915	0.715146311	0.605739071	5.153798893	4.586096839	5.282185195
ENSMUSG00000018750	0	0	0	1.642916111	1.144131153	1.456504756
ENSMUSG00000018752	0	0.025302186	0	0	0	0
ENSMUSG00000018761	4.926485093	3.668764765	3.603713844	3.987903731	3.366286996	4.08272298
ENSMUSG00000018765	19.04719579	18.4997548	18.95888578	33.01086323	33.61531647	36.25844057
ENSMUSG00000018770	7.371082945	6.015446924	7.062308662	44.57090387	49.45370398	47.46945244
ENSMUSG00000018774	0.679085556	1.034732615	0.998264396	0	0	0
ENSMUSG00000018776	0	0	0	1.626709804	1.006973366	1.356982504
ENSMUSG00000018796	6.348675829	6.454501367	6.272296223	8.678816724	10.5686576	10.13385003
ENSMUSG00000018800	0.044781527	0.079112196	0.065829414	0.138079031	0.028491438	0.029534341
[truncated: 46,529 more rows]
